# Supplementary material for: Crystal structure of 5,5-bis­(4-methyl­benz­yl)pyrimidine-2,4,6(1H,3H,5H)-trione monohydrate
Source: Acta Crystallogr E Crystallogr Commun. 2015 Jan 1;71(Pt 1):19–21. doi: 10.1107/S205698901402619X (PMC4331871; doi:10.1107/S205698901402619X)
Supplement: Supplementary file 1 [file e-71-00019-sup1.cif]

##############################################################################
#                                                                            #
# This CIF contains the data in a paper accepted for publication in          #
# Acta Crystallographica Section E. It conforms to the requirements of       #
# Notes for Authors for Acta Crystallographica Section E, and has been       #
# peer reviewed under the auspices of the IUCr Commission on Journals.       #
#                                                                            #
# Full details of the Crystallographic Information File format               #
# are given in the paper "The Crystallographic Information File (CIF):       #
# a New Standard Archive File for Crystallography" by S. R. Hall, F. H.      #
# Allen and I. D. Brown [Acta Cryst. (1991), A47, 655-685].                  #
#                                                                            #
# The current version of the core CIF dictionary is obtainable from          #
# ftp://ftp.iucr.org/pub/cif_core.dic.                                       #
#                                                                            #
# Software is freely available for graphical display of the structure(s)     #
# in this CIF. For information consult the CIF software page                 #
# http://www.iucr.org/resources/cif/software.                                #
#                                                                            #
# This file may be used for bona fide research purposes within the           #
# scientific community so long as proper attribution is given to the journal # 
# article from which it was obtained.                                        #
#                                                                            #
##############################################################################
data_I
_audit_creation_method     SHELXL-97
_database_code_depnum_ccdc_archive     'CCDC 1036677'
_chemical_name_systematic
;
5,5-Bis(4-methylbenzyl)pyrimidine-2,4,6(1<i>H</i>,3<i>H</i>,5<i>H</i>)-trione
monohydrate
;
_chemical_name_common     ?
_chemical_formula_moiety     'C20 H20 N2 O3, H2 O'
_chemical_formula_sum     'C20 H22 N2 O4'
_chemical_formula_iupac     'C20 H20 N2 O3, H2 O'
_chemical_formula_weight     354.40
_chemical_melting_point     443
_symmetry_cell_setting     orthorhombic
_symmetry_space_group_name_H-M     'P c a 21'
_symmetry_space_group_name_Hall     'P 2c -2ac'
loop_
    _symmetry_equiv_pos_as_xyz
    'x, y, z'
    '-x, -y, z+1/2'
    '-x+1/2, y, z+1/2'
    'x+1/2, -y, z'
_cell_length_a     13.0920(17)
_cell_length_b     19.198(3)
_cell_length_c     15.827(2)
_cell_angle_alpha     90.00
_cell_angle_beta     90.00
_cell_angle_gamma     90.00
_cell_volume     3978.1(9)
_cell_formula_units_Z     8
_cell_measurement_reflns_used     138
_cell_measurement_theta_min     1.9
_cell_measurement_theta_max     27.5
_cell_measurement_temperature     296(2)
_cell_special_details     Prism
_exptl_crystal_description     Prism
_exptl_crystal_colour     Colourless
_exptl_crystal_size_max     0.39
_exptl_crystal_size_mid     0.27
_exptl_crystal_size_min     0.19
_exptl_crystal_density_diffrn     1.183
_exptl_crystal_density_meas     ?
_exptl_crystal_density_method     'not measured'
_exptl_crystal_F_000     1504
_exptl_absorpt_coefficient_mu     0.083
_exptl_absorpt_correction_type     multi-scan
_exptl_absorpt_process_details
;
(SADABS; Bruker, 2009)
;
_exptl_absorpt_correction_T_min     0.973
_exptl_absorpt_correction_T_max     0.984
_exptl_special_details
;
All the solvents employed were of analytical grade. Starting materials and
reagents were purchased from Sigma Chemical co. (Saint Louis, USA). The
reaction progress was monitored by thin layer chromatography using TLC Silica
gel 60 F254 (Merck), and spots were visualized by using ultraviolet light of
254 nm. Melting point was determined by using open capillary and uncorrected
value is given. 1<i>H</i>-NMR spectrum was recorded on Jeol-400 MHz NMR
instrument using CDCl3/DMSO-d6 as solvent. Chemical shift values were
expressed in \d (p.p.m.) relative to tetramethylsilane (TMS) as an internal
reference standard. Mass spectrum of the compound was recorded on Shimadzu
LC-2010EV with ESI probe.
1<i>H</i>-NMR spectral data of I clearly indicated the formation of I. In the
spectrum, a singlet at \d (p.p.m.) value 2.23 corresponds to the two
<i>para</i>-methyl groups, while, a singlet signal at \d (p.p.m.) value 3.22
is for four alkyl protons (two CH2 groups) and two doublets at 6.93 and 7.07
corresponds to the eight aromatic protons. Two NH protons of the barbituric
acid moiety appeared at \d value 7.85 as a singlet. Mass spectrum of I gave a
peak with (m/<i>z</i>) value = 335.0 which exactly matches with its calculated
mass.
;
_diffrn_ambient_temperature     296(2)
_diffrn_radiation_type     MoK\a
_diffrn_radiation_wavelength     0.71073
_diffrn_radiation_source     'fine-focus sealed tube'
_diffrn_radiation_monochromator     graphite
_diffrn_measurement_device_type     'Bruker APEXII'
_diffrn_measurement_method     'phi and \f scans'
_diffrn_detector_area_resol_mean     ?
_diffrn_reflns_number     61392
_diffrn_reflns_av_R_equivalents     0.0568
_diffrn_reflns_av_sigmaI/netI     0.0481
_diffrn_reflns_theta_min     1.88
_diffrn_reflns_theta_max     27.45
_diffrn_reflns_theta_full     27.45
_diffrn_measured_fraction_theta_max     0.993
_diffrn_measured_fraction_theta_full     0.993
_diffrn_reflns_limit_h_min     -16
_diffrn_reflns_limit_h_max     16
_diffrn_reflns_limit_k_min     -24
_diffrn_reflns_limit_k_max     24
_diffrn_reflns_limit_l_min     -19
_diffrn_reflns_limit_l_max     20
_diffrn_standards_number     1
_diffrn_standards_interval_count     1
_diffrn_standards_interval_time     2
_diffrn_standards_decay_%     1
_refine_special_details
;
Refinement of <i>F</i>^2^ against ALL reflections. The weighted <i>R</i>-factor
<i>wR</i> and goodness of fit <i>S</i> are based on <i>F</i>^2^, conventional
<i>R</i>-factors <i>R</i> are based on <i>F</i>, with <i>F</i> set to zero for
negative <i>F</i>^2^. The threshold expression of <i>F</i>^2^ >
2\s(<i>F</i>^2^) is used only for calculating <i>R</i>-factors(gt) <i>etc</i>.
and is not relevant to the choice of reflections for refinement.
<i>R</i>-factors based on <i>F</i>^2^ are statistically about twice as large
as those based on <i>F</i>, and <i>R</i>- factors based on ALL data will be
even larger.
;
_reflns_number_total     8543
_reflns_number_gt     4909
_reflns_threshold_expression     I>2\s(I)
_refine_ls_structure_factor_coef     Fsqd
_refine_ls_matrix_type     full
_refine_ls_R_factor_all     0.1054
_refine_ls_R_factor_gt     0.0491
_refine_ls_wR_factor_gt     0.1164
_refine_ls_wR_factor_ref     0.1346
_refine_ls_goodness_of_fit_ref     0.980
_refine_ls_restrained_S_all     0.980
_refine_ls_number_reflns     8543
_refine_ls_number_parameters     489
_refine_ls_number_restraints     29
_refine_ls_hydrogen_treatment     mixed
_refine_ls_weighting_scheme     calc
_refine_ls_weighting_details
                 'calc w=1/[\s^2^(Fo^2^)+(0.0724P)^2^] where P=(Fo^2^+2Fc^2^)/3'
_atom_sites_solution_hydrogens     geom
_atom_sites_solution_primary     direct
_atom_sites_solution_secondary     difmap
_refine_ls_shift/su_max     0.000
_refine_ls_shift/su_mean     0.000
_refine_diff_density_max     0.204
_refine_diff_density_min     -0.137
_refine_ls_extinction_method     none
_refine_ls_extinction_coef     ?
_refine_ls_abs_structure_details
;
Flack (1983), 4587 Friedel pairs
;
_refine_ls_abs_structure_Flack     0.10(10)
loop_
    _atom_type_symbol
    _atom_type_description
    _atom_type_scat_dispersion_real
    _atom_type_scat_dispersion_imag
    _atom_type_scat_source
    'C' 'C' 0.0033 0.0016
                         'International Tables Vol C Tables 4.2.6.8 and 6.1.1.4'
    'H' 'H' 0.0000 0.0000
                         'International Tables Vol C Tables 4.2.6.8 and 6.1.1.4'
    'N' 'N' 0.0061 0.0033
                         'International Tables Vol C Tables 4.2.6.8 and 6.1.1.4'
    'O' 'O' 0.0106 0.0060
                         'International Tables Vol C Tables 4.2.6.8 and 6.1.1.4'
_computing_data_collection
;
APEX2 (Bruker, 2009)
;
_computing_cell_refinement
;
APEX2 and SAINT-Plus (Bruker, 2009)
;
_computing_data_reduction
;
SAINT-Plus and XPREP (Bruker, 2009)
;
_computing_structure_solution
;
SHELXS97 (Sheldrick, 2008)
;
_computing_structure_refinement
;
SHELXL97 (Sheldrick, 2008)
;
_computing_molecular_graphics
;
Mercury (Macrae <i>et al.</i>,  2008)
;
_computing_publication_material
;
SHELXL97 (Sheldrick, 2008)
;
loop_
    _atom_site_type_symbol
    _atom_site_label
    _atom_site_fract_x
    _atom_site_fract_y
    _atom_site_fract_z
    _atom_site_U_iso_or_equiv
    _atom_site_adp_type
    _atom_site_calc_flag
    _atom_site_refinement_flags
    _atom_site_occupancy
    _atom_site_symmetry_multiplicity
    _atom_site_disorder_assembly
    _atom_site_disorder_group
    C C6 0.8772(3) 0.7536(2) 0.0448(3) 0.1148(12) Uani d U 1 1 . .
    H H6 0.8098 0.7382 0.0448 0.138 Uiso calc R 1 1 . .
    C C19 0.9200(4) 0.6505(2) 0.1358(3) 0.174(2) Uani d . 1 1 . .
    H H19A 0.9340 0.6568 0.1949 0.262 Uiso calc R 1 1 . .
    H H19B 0.9595 0.6122 0.1147 0.262 Uiso calc R 1 1 . .
    H H19C 0.8487 0.6409 0.1281 0.262 Uiso calc R 1 1 . .
    C C39 0.8413(4) 0.8470(2) 0.2588(3) 0.205(3) Uani d . 1 1 . .
    H H39A 0.8257 0.8861 0.2944 0.308 Uiso calc R 1 1 . .
    H H39B 0.8045 0.8512 0.2066 0.308 Uiso calc R 1 1 . .
    H H39C 0.9133 0.8461 0.2474 0.308 Uiso calc R 1 1 . .
    C C40 0.7798(5) 0.1883(2) 0.2643(4) 0.192(2) Uani d U 1 1 . .
    H H40A 0.8105 0.1576 0.3049 0.288 Uiso calc R 1 1 . .
    H H40B 0.8263 0.1956 0.2182 0.288 Uiso calc R 1 1 . .
    H H40C 0.7179 0.1678 0.2434 0.288 Uiso calc R 1 1 . .
    H H2B 0.520(2) 0.5106(14) 0.109(2) 0.088(10) Uiso d . 1 1 . .
    H H2A 0.583(3) 0.513(2) 0.036(4) 0.156(19) Uiso d . 1 1 . .
    H H1A 1.225(2) 0.9802(12) 0.272(2) 0.092(10) Uiso d . 1 1 . .
    H H1B 1.1706(19) 1.0021(12) 0.342(2) 0.070(8) Uiso d . 1 1 . .
    C C1 0.9482(4) 0.7161(2) 0.0883(3) 0.1193(12) Uani d U 1 1 . .
    C C2 1.0471(4) 0.7405(2) 0.0846(2) 0.1205(13) Uani d . 1 1 . .
    H H2 1.0982 0.7152 0.1115 0.145 Uiso calc R 1 1 . .
    C C3 1.0739(3) 0.8016(2) 0.0421(2) 0.1027(11) Uani d . 1 1 . .
    H H3 1.1413 0.8168 0.0427 0.123 Uiso calc R 1 1 . .
    C C4 1.0001(2) 0.83994(14) -0.00130(15) 0.0727(7) Uani d U 1 1 . .
    C C5 0.9012(2) 0.81420(17) 0.0001(2) 0.0877(9) Uani d . 1 1 . .
    H H5 0.8500 0.8376 -0.0291 0.105 Uiso calc R 1 1 . .
    C C7 1.02806(17) 0.90622(13) -0.04658(16) 0.0715(7) Uani d U 1 1 . .
    H H7A 0.9901 0.9082 -0.0992 0.086 Uiso calc R 1 1 . .
    H H7B 1.1001 0.9044 -0.0608 0.086 Uiso calc R 1 1 . .
    C C8 1.00757(17) 0.97436(13) 0.00349(16) 0.0563(6) Uani d . 1 1 . .
    C C9 0.89331(16) 0.98272(13) 0.01741(17) 0.0522(6) Uani d . 1 1 . .
    C C10 0.91876(18) 1.00450(11) 0.1679(2) 0.0510(6) Uani d . 1 1 . .
    C C11 1.06796(15) 0.97321(12) 0.08499(16) 0.0561(6) Uani d . 1 1 . .
    C C12 1.04400(17) 1.03834(13) -0.04920(18) 0.0678(7) Uani d . 1 1 . .
    H H12A 1.1174 1.0350 -0.0565 0.081 Uiso calc R 1 1 . .
    H H12B 1.0132 1.0356 -0.1048 0.081 Uiso calc R 1 1 . .
    C C13 1.01968(17) 1.10829(15) -0.01215(17) 0.0685(7) Uani d . 1 1 . .
    C C14 0.9285(2) 1.14188(16) -0.0302(2) 0.0845(8) Uani d . 1 1 . .
    H H14 0.8828 1.1210 -0.0673 0.101 Uiso calc R 1 1 . .
    C C15 0.9035(3) 1.2049(2) 0.0051(3) 0.1032(11) Uani d . 1 1 . .
    H H15 0.8415 1.2257 -0.0085 0.124 Uiso calc R 1 1 . .
    C C16 0.9688(4) 1.23778(19) 0.0602(3) 0.1149(12) Uani d . 1 1 . .
    C C17 1.0608(4) 1.2054(2) 0.0784(3) 0.1245(14) Uani d U 1 1 . .
    H H17 1.1066 1.2268 0.1152 0.149 Uiso calc R 1 1 . .
    C C18 1.0859(2) 1.14120(18) 0.0425(2) 0.0941(9) Uani d U 1 1 . .
    H H18 1.1481 1.1204 0.0556 0.113 Uiso calc R 1 1 . .
    C C20 0.9419(4) 1.3093(2) 0.0984(4) 0.180(2) Uani d . 1 1 . .
    H H20A 0.9712 1.3131 0.1538 0.270 Uiso calc R 1 1 . .
    H H20B 0.8690 1.3139 0.1022 0.270 Uiso calc R 1 1 . .
    H H20C 0.9687 1.3456 0.0629 0.270 Uiso calc R 1 1 . .
    C C21 0.8100(4) 0.7794(2) 0.3035(3) 0.1294(14) Uani d U 1 1 . .
    C C22 0.8734(3) 0.7433(2) 0.3546(3) 0.1207(12) Uani d . 1 1 . .
    H H22 0.9391 0.7598 0.3642 0.145 Uiso calc R 1 1 . .
    C C23 0.8418(2) 0.68184(19) 0.3932(2) 0.0984(11) Uani d . 1 1 . .
    H H23 0.8869 0.6585 0.4287 0.118 Uiso calc R 1 1 . .
    C C24 0.7465(2) 0.65484(16) 0.38039(18) 0.0820(8) Uani d . 1 1 . .
    C C25 0.6804(3) 0.6924(2) 0.3298(2) 0.1110(12) Uani d . 1 1 . .
    H H25 0.6142 0.6764 0.3210 0.133 Uiso calc R 1 1 . .
    C C26 0.7127(4) 0.7546(2) 0.2916(3) 0.1376(16) Uani d U 1 1 . .
    H H26 0.6674 0.7794 0.2577 0.165 Uiso calc R 1 1 . .
    C C27 0.71252(17) 0.58865(16) 0.42374(18) 0.0824(9) Uani d . 1 1 . .
    H H27A 0.6397 0.5916 0.4342 0.099 Uiso calc R 1 1 . .
    H H27B 0.7464 0.5857 0.4781 0.099 Uiso calc R 1 1 . .
    C C28 0.73450(17) 0.52040(14) 0.37356(17) 0.0655(7) Uani d . 1 1 . .
    C C29 0.67384(16) 0.52234(14) 0.29184(18) 0.0635(6) Uani d . 1 1 . .
    C C30 0.82374(18) 0.49247(12) 0.20860(19) 0.0514(6) Uani d . 1 1 . .
    C C31 0.84770(17) 0.51243(15) 0.35966(18) 0.0630(7) Uani d . 1 1 . .
    C C32 0.69710(19) 0.45597(16) 0.42547(17) 0.0812(8) Uani d . 1 1 . .
    H H32A 0.7295 0.4571 0.4806 0.097 Uiso calc R 1 1 . .
    H H32B 0.6240 0.4601 0.4342 0.097 Uiso calc R 1 1 . .
    C C33 0.7185(2) 0.38700(16) 0.38549(18) 0.0784(8) Uani d . 1 1 . .
    C C34 0.8099(2) 0.3523(2) 0.3962(2) 0.1020(10) Uani d . 1 1 . .
    H H34 0.8596 0.3716 0.4311 0.122 Uiso calc R 1 1 . .
    C C35 0.8296(4) 0.2887(3) 0.3557(4) 0.1307(16) Uani d . 1 1 . .
    H H35 0.8928 0.2673 0.3622 0.157 Uiso calc R 1 1 . .
    C C36 0.7556(5) 0.2579(2) 0.3061(3) 0.1243(12) Uani d U 1 1 . .
    C C37 0.6641(4) 0.2918(2) 0.2993(3) 0.1226(13) Uani d . 1 1 . .
    H H37 0.6127 0.2711 0.2676 0.147 Uiso calc R 1 1 . .
    C C38 0.6443(2) 0.3541(2) 0.3365(2) 0.0993(10) Uani d . 1 1 . .
    H H38 0.5808 0.3750 0.3293 0.119 Uiso calc R 1 1 . .
    N N1 1.01988(13) 0.98950(10) 0.15858(17) 0.0572(6) Uani d . 1 1 . .
    H HN1 1.0568 0.9904 0.2035 0.069 Uiso calc R 1 1 . .
    N N2 0.85962(14) 0.99882(10) 0.09608(16) 0.0534(5) Uani d . 1 1 . .
    H HN2 0.7952 1.0062 0.1017 0.064 Uiso calc R 1 1 . .
    N N3 0.88084(14) 0.49787(10) 0.28006(15) 0.0558(6) Uani d . 1 1 . .
    H HN3 0.9455 0.4913 0.2743 0.067 Uiso calc R 1 1 . .
    N N4 0.72171(13) 0.50664(10) 0.21786(16) 0.0584(6) Uani d . 1 1 . .
    H HN4 0.6847 0.5055 0.1730 0.070 Uiso calc R 1 1 . .
    O O1 1.16630(18) 0.99390(14) 0.2863(2) 0.0976(8) Uani d . 1 1 . .
    O O2 0.57806(19) 0.51299(15) 0.0904(2) 0.1084(10) Uani d . 1 1 . .
    O O3 0.88202(13) 1.02084(10) 0.23583(12) 0.0709(5) Uani d . 1 1 . .
    O O4 1.15820(10) 0.95863(10) 0.08464(13) 0.0775(5) Uani d . 1 1 . .
    O O5 0.83276(12) 0.97775(9) -0.04055(11) 0.0726(5) Uani d . 1 1 . .
    O O6 0.86065(13) 0.47823(10) 0.14088(12) 0.0709(5) Uani d . 1 1 . .
    O O7 0.58342(12) 0.53645(12) 0.29178(14) 0.0953(6) Uani d . 1 1 . .
    O O8 0.90867(13) 0.51705(12) 0.41774(13) 0.0874(6) Uani d . 1 1 . .
loop_
    _atom_site_aniso_label
    _atom_site_aniso_U_11
    _atom_site_aniso_U_22
    _atom_site_aniso_U_33
    _atom_site_aniso_U_12
    _atom_site_aniso_U_13
    _atom_site_aniso_U_23
    C6 0.137(3) 0.088(3) 0.119(3) -0.038(2) -0.003(2) -0.026(2)
    C19 0.312(6) 0.093(3) 0.119(3) -0.044(3) 0.006(4) -0.005(2)
    C39 0.362(8) 0.094(3) 0.159(4) -0.046(4) 0.014(5) -0.006(3)
    C40 0.294(7) 0.109(3) 0.172(5) 0.019(4) 0.044(5) 0.025(3)
    C1 0.190(4) 0.088(3) 0.080(2) -0.001(3) -0.010(3) -0.019(2)
    C2 0.179(4) 0.103(3) 0.079(2) 0.028(3) -0.022(3) 0.003(2)
    C3 0.113(2) 0.108(3) 0.087(2) 0.022(2) -0.009(2) -0.009(2)
    C4 0.0893(18) 0.0841(18) 0.0448(15) 0.0125(16) 0.0001(14) -0.0115(14)
    C5 0.094(2) 0.087(2) 0.082(2) -0.0126(17) -0.0143(17) -0.0221(18)
    C7 0.0651(14) 0.105(2) 0.0445(16) 0.0115(13) 0.0061(12) -0.0133(15)
    C8 0.0431(11) 0.0879(17) 0.0379(13) -0.0012(12) 0.0014(10) 0.0050(13)
    C9 0.0401(12) 0.0792(15) 0.0375(16) -0.0035(10) -0.0045(11) 0.0052(11)
    C10 0.0432(12) 0.0672(15) 0.0426(18) -0.0026(9) 0.0024(13) 0.0077(11)
    C11 0.0365(11) 0.0798(16) 0.0520(15) -0.0043(11) 0.0038(11) 0.0030(13)
    C12 0.0529(12) 0.097(2) 0.0537(16) -0.0022(12) 0.0092(12) 0.0155(15)
    C13 0.0573(13) 0.094(2) 0.0543(18) -0.0113(13) -0.0003(12) 0.0191(15)
    C14 0.0796(18) 0.086(2) 0.088(2) -0.0055(15) -0.0074(15) 0.0160(17)
    C15 0.101(2) 0.099(3) 0.110(3) -0.002(2) 0.006(2) 0.029(2)
    C16 0.172(4) 0.086(3) 0.086(3) 0.002(3) 0.017(3) 0.014(2)
    C17 0.178(4) 0.114(3) 0.082(3) -0.035(3) -0.038(3) 0.011(2)
    C18 0.095(2) 0.098(2) 0.089(2) -0.0124(18) -0.0202(17) 0.0148(18)
    C20 0.275(6) 0.117(3) 0.148(4) 0.007(3) 0.036(4) -0.011(3)
    C21 0.192(4) 0.114(3) 0.083(3) -0.010(3) -0.015(3) -0.039(2)
    C22 0.140(3) 0.099(3) 0.123(3) -0.013(2) -0.010(3) -0.030(3)
    C23 0.095(2) 0.108(3) 0.091(3) 0.004(2) -0.0182(18) -0.036(2)
    C24 0.0795(17) 0.115(2) 0.0511(16) 0.0048(17) -0.0033(15) -0.0236(17)
    C25 0.114(2) 0.130(3) 0.089(3) 0.009(2) -0.034(2) -0.026(2)
    C26 0.203(5) 0.109(3) 0.100(3) 0.015(3) -0.054(3) -0.018(3)
    C27 0.0600(15) 0.135(3) 0.0525(18) 0.0095(15) 0.0060(12) -0.0218(18)
    C28 0.0446(12) 0.114(2) 0.0377(15) -0.0038(13) 0.0058(11) -0.0082(15)
    C29 0.0391(12) 0.1030(19) 0.0486(15) -0.0098(12) -0.0013(11) 0.0014(14)
    C30 0.0467(13) 0.0750(16) 0.0327(16) -0.0054(10) -0.0042(12) 0.0004(10)
    C31 0.0447(13) 0.108(2) 0.0363(16) -0.0031(12) -0.0027(12) -0.0025(13)
    C32 0.0672(14) 0.133(3) 0.0432(15) -0.0126(16) 0.0118(13) 0.0041(17)
    C33 0.0753(17) 0.112(2) 0.0479(17) -0.0106(16) 0.0049(14) 0.0165(17)
    C34 0.084(2) 0.125(3) 0.096(2) -0.0012(19) -0.0010(18) 0.034(2)
    C35 0.127(3) 0.118(4) 0.147(4) 0.027(3) 0.024(3) 0.053(3)
    C36 0.171(4) 0.105(3) 0.097(3) -0.002(3) 0.026(3) 0.011(2)
    C37 0.146(4) 0.123(3) 0.099(3) -0.004(3) -0.008(3) 0.008(3)
    C38 0.101(2) 0.113(3) 0.084(2) -0.0056(19) -0.0081(18) 0.004(2)
    N1 0.0406(10) 0.0901(14) 0.0408(15) -0.0008(8) -0.0098(10) 0.0026(10)
    N2 0.0325(9) 0.0872(14) 0.0405(14) 0.0011(7) -0.0005(10) 0.0027(8)
    N3 0.0336(10) 0.0979(15) 0.0360(15) -0.0022(8) 0.0001(10) -0.0017(9)
    N4 0.0423(11) 0.0982(15) 0.0347(14) -0.0044(8) -0.0038(10) -0.0027(9)
    O1 0.0577(12) 0.192(2) 0.0431(15) 0.0075(11) -0.0041(12) -0.0181(12)
    O2 0.0582(13) 0.223(3) 0.0443(16) 0.0125(12) -0.0046(12) 0.0058(14)
    O3 0.0593(10) 0.1132(14) 0.0402(11) 0.0041(9) 0.0053(8) -0.0093(9)
    O4 0.0389(8) 0.1202(15) 0.0733(12) 0.0012(8) -0.0007(8) -0.0006(11)
    O5 0.0535(9) 0.1195(15) 0.0448(11) -0.0020(9) -0.0080(9) -0.0004(10)
    O6 0.0649(10) 0.1105(14) 0.0373(11) 0.0007(9) 0.0047(8) -0.0088(10)
    O7 0.0366(9) 0.174(2) 0.0751(13) -0.0020(10) -0.0013(9) -0.0119(13)
    O8 0.0517(9) 0.1655(18) 0.0449(11) 0.0017(10) -0.0126(9) -0.0159(11)
_geom_special_details
;
All s.u.'s (except the s.u. in the dihedral angle between two l.s. planes) are
estimated using the full covariance matrix. The cell s.u.'s are taken into
account individually in the estimation of s.u.'s in distances, angles and
torsion angles; correlations between s.u.'s in cell parameters are only used
when they are defined by crystal symmetry. An approximate (isotropic)
treatment of cell s.u.'s is used for estimating s.u.'s involving l.s. planes.
;
loop_
    _geom_bond_atom_site_label_1
    _geom_bond_atom_site_label_2
    _geom_bond_site_symmetry_2
    _geom_bond_distance
    _geom_bond_publ_flag
    C6 C1 . 1.363(5) ?
    C6 C5 . 1.397(5) ?
    C19 C1 . 1.513(6) ?
    C39 C21 . 1.534(6) ?
    C40 C36 . 1.524(6) ?
    C1 C2 . 1.378(6) ?
    C2 C3 . 1.396(5) ?
    C3 C4 . 1.396(4) ?
    C4 C5 . 1.386(4) ?
    C4 C7 . 1.506(4) ?
    C7 C8 . 1.553(3) ?
    C8 C11 . 1.513(3) ?
    C8 C9 . 1.521(3) ?
    C8 C12 . 1.559(4) ?
    C9 O5 . 1.216(3) ?
    C9 N2 . 1.357(3) ?
    C10 O3 . 1.218(3) ?
    C10 N1 . 1.363(3) ?
    C10 N2 . 1.380(4) ?
    C11 O4 . 1.214(2) ?
    C11 N1 . 1.360(3) ?
    C12 C13 . 1.500(4) ?
    C13 C18 . 1.378(4) ?
    C13 C14 . 1.386(4) ?
    C14 C15 . 1.372(5) ?
    C15 C16 . 1.374(5) ?
    C16 C17 . 1.387(6) ?
    C16 C20 . 1.541(6) ?
    C17 C18 . 1.396(5) ?
    C21 C22 . 1.351(6) ?
    C21 C26 . 1.373(5) ?
    C22 C23 . 1.392(5) ?
    C23 C24 . 1.367(4) ?
    C24 C25 . 1.383(5) ?
    C24 C27 . 1.511(4) ?
    C25 C26 . 1.403(6) ?
    C27 C28 . 1.559(4) ?
    C28 C31 . 1.506(3) ?
    C28 C29 . 1.518(4) ?
    C28 C32 . 1.564(4) ?
    C29 O7 . 1.214(3) ?
    C29 N4 . 1.362(4) ?
    C30 O6 . 1.207(3) ?
    C30 N3 . 1.360(3) ?
    C30 N4 . 1.371(3) ?
    C31 O8 . 1.221(3) ?
    C31 N3 . 1.361(4) ?
    C32 C33 . 1.494(4) ?
    C33 C34 . 1.380(4) ?
    C33 C38 . 1.393(4) ?
    C34 C35 . 1.403(6) ?
    C35 C36 . 1.380(6) ?
    C36 C37 . 1.368(6) ?
    C37 C38 . 1.358(6) ?
loop_
    _geom_angle_atom_site_label_1
    _geom_angle_atom_site_label_2
    _geom_angle_atom_site_label_3
    _geom_angle_site_symmetry_1
    _geom_angle_site_symmetry_3
    _geom_angle
    _geom_angle_publ_flag
    C1 C6 C5 . . 122.8(4) ?
    C6 C1 C2 . . 116.1(4) ?
    C6 C1 C19 . . 121.7(5) ?
    C2 C1 C19 . . 122.2(5) ?
    C1 C2 C3 . . 122.8(4) ?
    C4 C3 C2 . . 120.4(4) ?
    C5 C4 C3 . . 116.8(3) ?
    C5 C4 C7 . . 122.4(3) ?
    C3 C4 C7 . . 120.8(3) ?
    C4 C5 C6 . . 121.0(3) ?
    C4 C7 C8 . . 115.3(2) ?
    C11 C8 C9 . . 113.1(2) ?
    C11 C8 C7 . . 109.4(2) ?
    C9 C8 C7 . . 109.44(19) ?
    C11 C8 C12 . . 107.91(19) ?
    C9 C8 C12 . . 107.17(18) ?
    C7 C8 C12 . . 109.7(2) ?
    O5 C9 N2 . . 119.9(2) ?
    O5 C9 C8 . . 121.6(2) ?
    N2 C9 C8 . . 118.5(2) ?
    O3 C10 N1 . . 122.3(3) ?
    O3 C10 N2 . . 121.7(2) ?
    N1 C10 N2 . . 116.0(2) ?
    O4 C11 N1 . . 120.5(2) ?
    O4 C11 C8 . . 120.5(2) ?
    N1 C11 C8 . . 119.00(18) ?
    C13 C12 C8 . . 115.6(2) ?
    C18 C13 C14 . . 117.2(3) ?
    C18 C13 C12 . . 121.5(2) ?
    C14 C13 C12 . . 121.3(3) ?
    C15 C14 C13 . . 122.2(3) ?
    C14 C15 C16 . . 121.0(4) ?
    C15 C16 C17 . . 117.8(4) ?
    C15 C16 C20 . . 121.1(4) ?
    C17 C16 C20 . . 121.1(5) ?
    C16 C17 C18 . . 121.0(4) ?
    C13 C18 C17 . . 120.8(3) ?
    C22 C21 C26 . . 118.3(5) ?
    C22 C21 C39 . . 123.1(5) ?
    C26 C21 C39 . . 118.6(5) ?
    C21 C22 C23 . . 121.0(4) ?
    C24 C23 C22 . . 121.9(3) ?
    C23 C24 C25 . . 117.3(3) ?
    C23 C24 C27 . . 121.4(3) ?
    C25 C24 C27 . . 121.2(3) ?
    C24 C25 C26 . . 120.4(4) ?
    C21 C26 C25 . . 121.0(4) ?
    C24 C27 C28 . . 114.9(2) ?
    C31 C28 C29 . . 113.1(2) ?
    C31 C28 C27 . . 110.0(2) ?
    C29 C28 C27 . . 108.5(2) ?
    C31 C28 C32 . . 107.7(2) ?
    C29 C28 C32 . . 107.7(2) ?
    C27 C28 C32 . . 109.8(2) ?
    O7 C29 N4 . . 119.8(2) ?
    O7 C29 C28 . . 121.1(2) ?
    N4 C29 C28 . . 119.10(19) ?
    O6 C30 N3 . . 122.4(2) ?
    O6 C30 N4 . . 122.0(2) ?
    N3 C30 N4 . . 115.6(2) ?
    O8 C31 N3 . . 120.2(2) ?
    O8 C31 C28 . . 121.7(2) ?
    N3 C31 C28 . . 118.0(2) ?
    C33 C32 C28 . . 114.8(2) ?
    C34 C33 C38 . . 117.0(3) ?
    C34 C33 C32 . . 122.5(3) ?
    C38 C33 C32 . . 120.5(3) ?
    C33 C34 C35 . . 121.6(4) ?
    C36 C35 C34 . . 120.3(4) ?
    C37 C36 C35 . . 117.0(4) ?
    C37 C36 C40 . . 124.4(6) ?
    C35 C36 C40 . . 118.5(6) ?
    C38 C37 C36 . . 123.6(4) ?
    C37 C38 C33 . . 120.5(3) ?
    C11 N1 C10 . . 126.2(2) ?
    C9 N2 C10 . . 126.29(19) ?
    C30 N3 C31 . . 127.6(2) ?
    C29 N4 C30 . . 125.7(2) ?
loop_
    _geom_torsion_atom_site_label_1
    _geom_torsion_atom_site_label_2
    _geom_torsion_atom_site_label_3
    _geom_torsion_atom_site_label_4
    _geom_torsion_site_symmetry_1
    _geom_torsion_site_symmetry_2
    _geom_torsion_site_symmetry_3
    _geom_torsion_site_symmetry_4
    _geom_torsion
    _geom_torsion_publ_flag
    C5 C6 C1 C2 . . . . -1.3(5) ?
    C5 C6 C1 C19 . . . . -179.7(3) ?
    C6 C1 C2 C3 . . . . 2.7(6) ?
    C19 C1 C2 C3 . . . . -178.9(3) ?
    C1 C2 C3 C4 . . . . -2.0(5) ?
    C2 C3 C4 C5 . . . . -0.2(4) ?
    C2 C3 C4 C7 . . . . 179.4(3) ?
    C3 C4 C5 C6 . . . . 1.5(4) ?
    C7 C4 C5 C6 . . . . -178.1(3) ?
    C1 C6 C5 C4 . . . . -0.7(5) ?
    C5 C4 C7 C8 . . . . 82.6(3) ?
    C3 C4 C7 C8 . . . . -97.0(3) ?
    C4 C7 C8 C11 . . . . 59.5(3) ?
    C4 C7 C8 C9 . . . . -64.9(3) ?
    C4 C7 C8 C12 . . . . 177.7(2) ?
    C11 C8 C9 O5 . . . . -172.6(2) ?
    C7 C8 C9 O5 . . . . -50.3(3) ?
    C12 C8 C9 O5 . . . . 68.6(3) ?
    C11 C8 C9 N2 . . . . 10.0(3) ?
    C7 C8 C9 N2 . . . . 132.3(2) ?
    C12 C8 C9 N2 . . . . -108.8(2) ?
    C9 C8 C11 O4 . . . . 171.2(2) ?
    C7 C8 C11 O4 . . . . 48.9(3) ?
    C12 C8 C11 O4 . . . . -70.4(3) ?
    C9 C8 C11 N1 . . . . -9.5(3) ?
    C7 C8 C11 N1 . . . . -131.8(2) ?
    C12 C8 C11 N1 . . . . 108.9(2) ?
    C11 C8 C12 C13 . . . . -66.5(2) ?
    C9 C8 C12 C13 . . . . 55.6(3) ?
    C7 C8 C12 C13 . . . . 174.32(19) ?
    C8 C12 C13 C18 . . . . 89.4(3) ?
    C8 C12 C13 C14 . . . . -89.2(3) ?
    C18 C13 C14 C15 . . . . -0.7(4) ?
    C12 C13 C14 C15 . . . . 178.0(3) ?
    C13 C14 C15 C16 . . . . 0.2(5) ?
    C14 C15 C16 C17 . . . . 0.5(6) ?
    C14 C15 C16 C20 . . . . 178.6(4) ?
    C15 C16 C17 C18 . . . . -0.6(6) ?
    C20 C16 C17 C18 . . . . -178.7(4) ?
    C14 C13 C18 C17 . . . . 0.6(4) ?
    C12 C13 C18 C17 . . . . -178.1(3) ?
    C16 C17 C18 C13 . . . . 0.0(6) ?
    C26 C21 C22 C23 . . . . 1.2(6) ?
    C39 C21 C22 C23 . . . . -179.4(4) ?
    C21 C22 C23 C24 . . . . 0.8(6) ?
    C22 C23 C24 C25 . . . . -2.4(5) ?
    C22 C23 C24 C27 . . . . -179.0(3) ?
    C23 C24 C25 C26 . . . . 1.9(5) ?
    C27 C24 C25 C26 . . . . 178.5(3) ?
    C22 C21 C26 C25 . . . . -1.6(6) ?
    C39 C21 C26 C25 . . . . 179.0(4) ?
    C24 C25 C26 C21 . . . . 0.0(6) ?
    C23 C24 C27 C28 . . . . -90.5(3) ?
    C25 C24 C27 C28 . . . . 93.0(3) ?
    C24 C27 C28 C31 . . . . 60.9(3) ?
    C24 C27 C28 C29 . . . . -63.3(3) ?
    C24 C27 C28 C32 . . . . 179.3(2) ?
    C31 C28 C29 O7 . . . . -171.5(3) ?
    C27 C28 C29 O7 . . . . -49.2(3) ?
    C32 C28 C29 O7 . . . . 69.6(3) ?
    C31 C28 C29 N4 . . . . 9.8(3) ?
    C27 C28 C29 N4 . . . . 132.0(2) ?
    C32 C28 C29 N4 . . . . -109.2(3) ?
    C29 C28 C31 O8 . . . . 172.4(3) ?
    C27 C28 C31 O8 . . . . 50.9(3) ?
    C32 C28 C31 O8 . . . . -68.7(3) ?
    C29 C28 C31 N3 . . . . -9.4(3) ?
    C27 C28 C31 N3 . . . . -130.8(3) ?
    C32 C28 C31 N3 . . . . 109.5(3) ?
    C31 C28 C32 C33 . . . . -57.5(3) ?
    C29 C28 C32 C33 . . . . 64.8(3) ?
    C27 C28 C32 C33 . . . . -177.3(2) ?
    C28 C32 C33 C34 . . . . 86.1(3) ?
    C28 C32 C33 C38 . . . . -95.3(3) ?
    C38 C33 C34 C35 . . . . 3.6(5) ?
    C32 C33 C34 C35 . . . . -177.7(3) ?
    C33 C34 C35 C36 . . . . -2.5(6) ?
    C34 C35 C36 C37 . . . . -0.3(7) ?
    C34 C35 C36 C40 . . . . -179.1(4) ?
    C35 C36 C37 C38 . . . . 1.9(7) ?
    C40 C36 C37 C38 . . . . -179.4(4) ?
    C36 C37 C38 C33 . . . . -0.6(7) ?
    C34 C33 C38 C37 . . . . -2.1(5) ?
    C32 C33 C38 C37 . . . . 179.2(3) ?
    O4 C11 N1 C10 . . . . -177.7(2) ?
    C8 C11 N1 C10 . . . . 3.0(3) ?
    O3 C10 N1 C11 . . . . -177.6(2) ?
    N2 C10 N1 C11 . . . . 3.6(3) ?
    O5 C9 N2 C10 . . . . 178.3(2) ?
    C8 C9 N2 C10 . . . . -4.3(3) ?
    O3 C10 N2 C9 . . . . 178.3(2) ?
    N1 C10 N2 C9 . . . . -2.9(3) ?
    O6 C30 N3 C31 . . . . -178.9(3) ?
    N4 C30 N3 C31 . . . . 3.3(3) ?
    O8 C31 N3 C30 . . . . -178.5(2) ?
    C28 C31 N3 C30 . . . . 3.3(4) ?
    O7 C29 N4 C30 . . . . 177.3(2) ?
    C28 C29 N4 C30 . . . . -3.9(4) ?
    O6 C30 N4 C29 . . . . 179.2(2) ?
    N3 C30 N4 C29 . . . . -2.9(3) ?
loop_
    _geom_hbond_atom_site_label_D
    _geom_hbond_atom_site_label_H
    _geom_hbond_atom_site_label_A
    _geom_hbond_site_symmetry_A
    _geom_hbond_distance_DH
    _geom_hbond_distance_HA
    _geom_hbond_distance_DA
    _geom_hbond_angle_DHA
    N1 HN1 O1 . 0.86 1.94 2.787(4) 167
    O1 H1A O3 4_575 0.84(3) 2.13(3) 2.949(3) 162
    O1 H1B O5 2_775 0.90(3) 1.90(3) 2.794(4) 175
    N2 HN2 O4 4_475 0.86 1.94 2.767(2) 162
    O2 H2A O8 3_654 0.86(6) 1.88(6) 2.739(4) 177
    O2 H2B O6 4_465 0.82(3) 2.16(3) 2.961(3) 169
    N3 HN3 O7 4_565 0.86 1.90 2.739(2) 164
    N4 HN4 O2 . 0.86 1.92 2.761(4) 166
    C22 H22 Cg 2_655 0.93 2.97 3.5693 124
_iucr_refine_instructions_details
;
TITL
CELL  0.71073  13.0920  19.1983  15.8274   90.000   90.000   90.000
ZERR     8.00   0.0017   0.0028   0.0021    0.000    0.000    0.000
LATT  -1
SYMM  - X, - Y, 1/2 + Z
SYMM  1/2 - X,   Y, 1/2 + Z
SYMM  1/2 + X, - Y,   Z
SFAC  C    H    N    O
UNIT  160  176  16   32
MERG   2
OMIT     0.00 120.00
SIMU     0.040   0.080   1.700 C4 C7
SIMU     0.040   0.080   1.700 C17 C18
SIMU     0.040   0.080   1.700 C6 C1
SIMU     0.040   0.080   1.700 C40 C36
DELU     0.010   0.010 C17 C18
DELU     0.010   0.010 C4 C7
DELU     0.010   0.010 C21 C26
DELU     0.010   0.010 C40 C36
FMAP   2
PLAN   20
ACTA
BOND
CONF
WGHT     0.07240
L.S.  15
TEMP    23.00
FVAR     0.11181
C6    1    0.877163    0.753632    0.044792    11.00000    0.13699    0.08827 =
        0.11917   -0.02604   -0.00327   -0.03782
AFIX   43
H6    2    0.809811    0.738236    0.044843    11.00000   -1.20000
AFIX    0
C19   1    0.920016    0.650507    0.135833    11.00000    0.31147    0.09281 =
        0.11875   -0.00471    0.00581   -0.04408
AFIX  137
H19A  2    0.933963    0.656776    0.194893    11.00000   -1.50000
H19B  2    0.959549    0.612178    0.114667    11.00000   -1.50000
H19C  2    0.848657    0.640930    0.128095    11.00000   -1.50000
AFIX    0
C39   1    0.841281    0.847044    0.258806    11.00000    0.36196    0.09367 =
        0.15937   -0.00635    0.01373   -0.04578
AFIX  137
H39A  2    0.825676    0.886086    0.294438    11.00000   -1.50000
H39B  2    0.804451    0.851231    0.206604    11.00000   -1.50000
H39C  2    0.913294    0.846138    0.247428    11.00000   -1.50000
AFIX    0
C40   1    0.779811    0.188286    0.264268    11.00000    0.29439    0.10869 =
        0.17244    0.02451    0.04377    0.01880
AFIX  137
H40A  2    0.810544    0.157634    0.304892    11.00000   -1.50000
H40B  2    0.826249    0.195611    0.218176    11.00000   -1.50000
H40C  2    0.717874    0.167789    0.243386    11.00000   -1.50000
AFIX    0
H2B   2    0.519526    0.510610    0.108552    11.00000    0.08837
H2A   2    0.583175    0.512921    0.035598    11.00000    0.15568
H1A   2    1.224942    0.980160    0.271877    11.00000    0.09173
H1B   2    1.170589    1.002137    0.342388    11.00000    0.06986
MOLE    1
C1    1    0.948186    0.716114    0.088320    11.00000    0.19002    0.08834 =
        0.07959   -0.01931   -0.01026   -0.00073
C2    1    1.047076    0.740504    0.084564    11.00000    0.17935    0.10316 =
        0.07887    0.00287   -0.02244    0.02826
AFIX   43
H2    2    1.098170    0.715197    0.111472    11.00000   -1.20000
AFIX    0
C3    1    1.073858    0.801564    0.042105    11.00000    0.11307    0.10767 =
        0.08726   -0.00894   -0.00903    0.02188
AFIX   43
H3    2    1.141299    0.816770    0.042743    11.00000   -1.20000
AFIX    0
C4    1    1.000059    0.839939   -0.001300    11.00000    0.08926    0.08412 =
        0.04481   -0.01147    0.00007    0.01247
C5    1    0.901168    0.814196    0.000119    11.00000    0.09395    0.08685 =
        0.08229   -0.02208   -0.01426   -0.01264
AFIX   43
H5    2    0.850010    0.837611   -0.029125    11.00000   -1.20000
AFIX    0
C7    1    1.028058    0.906221   -0.046584    11.00000    0.06509    0.10489 =
        0.04446   -0.01329    0.00613    0.01151
AFIX   23
H7A   2    0.990102    0.908189   -0.099164    11.00000   -1.20000
H7B   2    1.100081    0.904402   -0.060793    11.00000   -1.20000
AFIX    0
C8    1    1.007572    0.974355    0.003486    11.00000    0.04310    0.08789 =
        0.03789    0.00499    0.00143   -0.00115
C9    1    0.893308    0.982719    0.017405    11.00000    0.04006    0.07922 =
        0.03746    0.00525   -0.00445   -0.00351
C10   1    0.918756    1.004503    0.167932    11.00000    0.04323    0.06723 =
        0.04259    0.00775    0.00242   -0.00260
C11   1    1.067956    0.973214    0.084994    11.00000    0.03649    0.07979 =
        0.05198    0.00299    0.00379   -0.00428
C12   1    1.043995    1.038336   -0.049200    11.00000    0.05291    0.09666 =
        0.05371    0.01553    0.00917   -0.00221
AFIX   23
H12A  2    1.117396    1.035038   -0.056526    11.00000   -1.20000
H12B  2    1.013186    1.035588   -0.104837    11.00000   -1.20000
AFIX    0
C13   1    1.019683    1.108295   -0.012146    11.00000    0.05727    0.09404 =
        0.05434    0.01911   -0.00025   -0.01126
C14   1    0.928541    1.141875   -0.030158    11.00000    0.07956    0.08572 =
        0.08818    0.01604   -0.00744   -0.00549
AFIX   43
H14   2    0.882847    1.121005   -0.067350    11.00000   -1.20000
AFIX    0
C15   1    0.903507    1.204918    0.005091    11.00000    0.10060    0.09867 =
        0.11047    0.02866    0.00577   -0.00187
AFIX   43
H15   2    0.841486    1.225701   -0.008516    11.00000   -1.20000
AFIX    0
C16   1    0.968762    1.237784    0.060209    11.00000    0.17168    0.08641 =
        0.08648    0.01362    0.01703    0.00233
C17   1    1.060847    1.205394    0.078448    11.00000    0.17807    0.11365 =
        0.08173    0.01126   -0.03818   -0.03478
AFIX   43
H17   2    1.106600    1.226758    0.115174    11.00000   -1.20000
AFIX    0
C18   1    1.085933    1.141198    0.042522    11.00000    0.09450    0.09849 =
        0.08924    0.01481   -0.02016   -0.01238
AFIX   43
H18   2    1.148093    1.120393    0.055639    11.00000   -1.20000
AFIX    0
C20   1    0.941916    1.309338    0.098373    11.00000    0.27504    0.11691 =
        0.14768   -0.01115    0.03639    0.00729
AFIX  137
H20A  2    0.971262    1.313076    0.153773    11.00000   -1.50000
H20B  2    0.869046    1.313941    0.102192    11.00000   -1.50000
H20C  2    0.968718    1.345565    0.062927    11.00000   -1.50000
AFIX    0
C21   1    0.809999    0.779420    0.303461    11.00000    0.19160    0.11401 =
        0.08250   -0.03921   -0.01501   -0.00995
C22   1    0.873377    0.743339    0.354632    11.00000    0.14046    0.09889 =
        0.12261   -0.02981   -0.01029   -0.01346
AFIX   43
H22   2    0.939142    0.759847    0.364245    11.00000   -1.20000
AFIX    0
C23   1    0.841829    0.681845    0.393204    11.00000    0.09543    0.10845 =
        0.09139   -0.03612   -0.01816    0.00379
AFIX   43
H23   2    0.886890    0.658474    0.428695    11.00000   -1.20000
AFIX    0
C24   1    0.746484    0.654837    0.380389    11.00000    0.07950    0.11547 =
        0.05111   -0.02362   -0.00325    0.00480
C25   1    0.680411    0.692435    0.329757    11.00000    0.11412    0.12951 =
        0.08929   -0.02577   -0.03364    0.00872
AFIX   43
H25   2    0.614218    0.676421    0.320957    11.00000   -1.20000
AFIX    0
C26   1    0.712662    0.754600    0.291586    11.00000    0.20328    0.10938 =
        0.10026   -0.01763   -0.05370    0.01536
AFIX   43
H26   2    0.667426    0.779397    0.257707    11.00000   -1.20000
AFIX    0
C27   1    0.712518    0.588651    0.423745    11.00000    0.06003    0.13457 =
        0.05249   -0.02178    0.00596    0.00950
AFIX   23
H27A  2    0.639651    0.591608    0.434242    11.00000   -1.20000
H27B  2    0.746404    0.585669    0.478125    11.00000   -1.20000
AFIX    0
C28   1    0.734502    0.520397    0.373562    11.00000    0.04461    0.11411 =
        0.03769   -0.00819    0.00581   -0.00378
C29   1    0.673844    0.522344    0.291844    11.00000    0.03912    0.10296 =
        0.04855    0.00142   -0.00127   -0.00976
C30   1    0.823744    0.492474    0.208603    11.00000    0.04666    0.07500 =
        0.03268    0.00036   -0.00421   -0.00539
C31   1    0.847702    0.512432    0.359661    11.00000    0.04468    0.10808 =
        0.03625   -0.00250   -0.00268   -0.00311
C32   1    0.697102    0.455968    0.425466    11.00000    0.06719    0.13332 =
        0.04317    0.00410    0.01180   -0.01264
AFIX   23
H32A  2    0.729498    0.457067    0.480567    11.00000   -1.20000
H32B  2    0.624023    0.460149    0.434195    11.00000   -1.20000
AFIX    0
C33   1    0.718457    0.386996    0.385487    11.00000    0.07531    0.11194 =
        0.04790    0.01655    0.00485   -0.01056
C34   1    0.809856    0.352326    0.396186    11.00000    0.08410    0.12548 =
        0.09637    0.03414   -0.00101   -0.00119
AFIX   43
H34   2    0.859550    0.371562    0.431092    11.00000   -1.20000
AFIX    0
C35   1    0.829617    0.288741    0.355661    11.00000    0.12712    0.11824 =
        0.14675    0.05340    0.02402    0.02709
AFIX   43
H35   2    0.892830    0.267313    0.362219    11.00000   -1.20000
AFIX    0
C36   1    0.755626    0.257857    0.306100    11.00000    0.17054    0.10487 =
        0.09741    0.01062    0.02646   -0.00159
C37   1    0.664106    0.291795    0.299344    11.00000    0.14603    0.12310 =
        0.09852    0.00786   -0.00817   -0.00383
AFIX   43
H37   2    0.612658    0.271078    0.267563    11.00000   -1.20000
AFIX    0
C38   1    0.644316    0.354095    0.336532    11.00000    0.10090    0.11312 =
        0.08376    0.00370   -0.00810   -0.00559
AFIX   43
H38   2    0.580808    0.374955    0.329272    11.00000   -1.20000
AFIX    0
N1    3    1.019880    0.989499    0.158578    11.00000    0.04056    0.09013 =
        0.04084    0.00261   -0.00984   -0.00083
AFIX   43
HN1   2    1.056825    0.990416    0.203492    11.00000   -1.20000
AFIX    0
N2    3    0.859618    0.998819    0.096082    11.00000    0.03251    0.08721 =
        0.04047    0.00267   -0.00050    0.00108
AFIX   43
HN2   2    0.795186    1.006194    0.101724    11.00000   -1.20000
AFIX    0
N3    3    0.880844    0.497868    0.280064    11.00000    0.03356    0.09789 =
        0.03597   -0.00167    0.00013   -0.00223
AFIX   43
HN3   2    0.945453    0.491313    0.274309    11.00000   -1.20000
AFIX    0
N4    3    0.721709    0.506635    0.217859    11.00000    0.04226    0.09819 =
        0.03466   -0.00268   -0.00385   -0.00439
AFIX   43
HN4   2    0.684677    0.505499    0.173001    11.00000   -1.20000
AFIX    0
O1    4    1.166302    0.993896    0.286298    11.00000    0.05773    0.19211 =
        0.04310   -0.01806   -0.00414    0.00751
O2    4    0.578057    0.512988    0.090383    11.00000    0.05823    0.22265 =
        0.04428    0.00577   -0.00457    0.01249
O3    4    0.882018    1.020841    0.235833    11.00000    0.05931    0.11322 =
        0.04022   -0.00926    0.00526    0.00412
O4    4    1.158201    0.958626    0.084640    11.00000    0.03892    0.12023 =
        0.07333   -0.00062   -0.00074    0.00123
O5    4    0.832762    0.977752   -0.040546    11.00000    0.05348    0.11947 =
        0.04476   -0.00043   -0.00799   -0.00200
O6    4    0.860650    0.478225    0.140883    11.00000    0.06493    0.11048 =
        0.03728   -0.00882    0.00468    0.00066
O7    4    0.583423    0.536453    0.291783    11.00000    0.03660    0.17401 =
        0.07514   -0.01187   -0.00128   -0.00204
O8    4    0.908670    0.517050    0.417743    11.00000    0.05168    0.16550 =
        0.04486   -0.01587   -0.01261    0.00172
HKLF 4
END
;
data_global
_journal_date_recd_electronic     2014-11-22
_journal_date_accepted     2014-11-28
_journal_name_full     'Acta Crystallographica, Section E'
_journal_year     2015
_journal_volume     71
_journal_issue      1
_journal_page_first     19
_journal_page_last     21
_journal_paper_category     GO
_journal_paper_doi     10.1107/S205698901402619X
_journal_coeditor_code     CV5478
_publ_contact_author_name     'G. R. Vijaya Kumar'
_publ_contact_author_address
;
Department of Chemistry,University College of Science, Tumkur University,
Tumkur 572 013, India
;
_publ_contact_author_email     'vijaykumargr18@yahoo.co.in'
_publ_contact_author_fax     ?
_publ_contact_author_phone     ?
_publ_section_title
;
Crystal structure of
5,5-bis(4-methylbenzyl)pyrimidine-2,4,6(1<i>H</i>,3<i>H</i>,5<i>H</i>)-trione
monohydrate
;
loop_
    _publ_author_name
    _publ_author_footnote
    _publ_author_address
    'Ravi Kiran, Bhaskarachar' .
;
Prof. CNR Rao Centre for Advanced Materials and Department of Chemistry, UCS,
Tumkur University, Tumkur 572 103,
India
;
    'Suchetan, Parameshwar Adimule' .
;
Prof. CNR Rao Centre for Advanced Materials and Department of Chemistry, UCS,
Tumkur University, Tumkur 572 103,
India
;
    'Amar, Hosamani' .
;
Solid State and Structural Chemistry Unit, Indian Institute of Science,
Bangalore 560 012,
India
;
    'Vijayakumar, Giriyapura R' .
;
Prof. CNR Rao Centre for Advanced Materials and Department of Chemistry, UCS,
Tumkur University, Tumkur 572 103,
India
;
_publ_section_synopsis
;
Reaction of 4-methyl benzyl chloride with barbituric acid gave
5,5-bis(4-methylbenzyl)pyrimidine-2,4,6(1<i>H</i>,3<i>H</i>,5<i>H</i>)-trione,
which crystallized with two molecules in its asymmetric unit along with two
solvent water molecules. A hydrogen-bonded sheet is formed by a combination of
N---H...O and O~water~---H...O hydrogen bonds, which are further
interconnected by C---H...\p~aryl~ interactions, leading to a
three-dimensional supramolecular architecture.
;
