# Supplementary material for: Crystal structure of 5,5-bis­(4-methyl­benz­yl)pyrimidine-2,4,6(1H,3H,5H)-trione monohydrate
Source: Acta Crystallogr E Crystallogr Commun. 2015 Jan 1;71(Pt 1):19–21. doi: 10.1107/S205698901402619X (PMC4331871; doi:10.1107/S205698901402619X)
Supplement: Supplementary file 2 [file e-71-00019-Isup2.hkl]

#
# h,k,l, Fc-squared, Fo-squared, sigma(Fo-squared) and status flag
#
data_I
_shelx_title ' '
_shelx_refln_list_code          4
_shelx_F_calc_maximum      277.01
_exptl_crystal_F_000      1504.00
_reflns_d_resolution_high  0.7708
 
loop_
 _symmetry_equiv_pos_as_xyz
 'x, y, z'
 '-x, -y, z+1/2'
 '-x+1/2, y, z+1/2'
 'x+1/2, -y, z'
 
_cell_length_a    13.0920
_cell_length_b    19.1983
_cell_length_c    15.8274
_cell_angle_alpha  90.000
_cell_angle_beta   90.000
_cell_angle_gamma  90.000
 
_shelx_F_squared_multiplier     1.000
 
loop_
 _refln_index_h
 _refln_index_k
 _refln_index_l
 _refln_F_squared_calc
 _refln_F_squared_meas
 _refln_F_squared_sigma
 _refln_observed_status
   6   0 -19       26.92        1.60     19.20 o
   5   1 -19        1.09        7.20     19.20 o
   6   1 -19        7.19       19.93     13.85 o
   5   2 -19        8.07        8.00     19.20 o
   6   2 -19       14.12       17.86     13.85 o
   6   3 -19        0.75        0.00     12.41 o
   1   4 -19        7.95        1.60     20.80 o
   4   0 -18      268.01      311.97     42.40 o
   6   0 -18       25.63       49.60     19.20 o
   8   0 -18       45.37       36.05     15.83 o
   3   1 -18        0.30        6.40     18.40 o
   4   1 -18        0.21        0.00     11.88 o
   5   1 -18        5.49        2.40     10.75 o
   6   1 -18       41.44       45.12     13.85 o
   7   1 -18        0.80        0.00     10.18 o
   8   1 -18        0.81        0.00      9.24 o
   1   2 -18        4.26       15.20     24.00 o
   4   2 -18      142.22      198.48     22.90 o
   5   2 -18        2.23        0.00     11.59 o
   6   2 -18        1.41       17.25     11.50 o
   7   2 -18        7.27        0.00     17.20 o
   8   2 -18        6.07       12.34      9.62 o
   0   3 -18      217.57      246.38     42.40 o
   1   3 -18        2.29        0.00     13.85 o
   4   3 -18       16.43       32.31     12.97 o
   5   3 -18       12.68       15.20     12.44 o
   6   3 -18        7.58        9.79     19.20 o
   7   3 -18        4.84       12.19     11.59 o
   0   4 -18       36.23       55.20     24.80 o
   1   4 -18       12.89       18.36     18.00 o
   2   4 -18        3.42       23.20     20.80 o
   4   4 -18       40.60       36.80     18.40 o
   5   4 -18        2.05        0.00     11.20 o
   6   4 -18        0.31       14.09     15.20 o
   7   4 -18        1.78        5.34     13.20 o
   0   5 -18      132.58      187.98     40.80 o
   1   5 -18       11.38       18.07     14.22 o
   2   5 -18       38.37       16.00     23.20 o
   4   5 -18        4.94        1.60     17.60 o
   5   5 -18        2.93        4.21     12.64 o
   6   5 -18        4.33        8.40     11.72 o
   7   5 -18       10.45        9.38     12.15 o
   0   6 -18       43.06       63.19     28.00 o
   1   6 -18        9.02       13.39     22.80 o
   2   6 -18        0.52        0.00     20.00 o
   5   6 -18       27.28       35.20     20.00 o
   6   6 -18       10.57        9.01     26.80 o
   7   6 -18        2.70       10.40     12.64 o
   0   7 -18        8.07       80.79     27.20 o
   1   7 -18       21.91       16.01     17.08 o
   5   7 -18        2.16       21.60     19.20 o
   6   7 -18       21.73       55.99     22.40 o
   0   8 -18        7.75        0.00     21.60 o
   0   9 -18       10.43       16.00     23.20 o
   2   0 -17       23.31       23.20     17.60 o
   4   0 -17      129.21      107.19     23.20 o
   6   0 -17       12.56        0.00     11.72 o
   8   0 -17      107.49      136.19     22.40 o
   2   1 -17        5.87        0.00      8.91 o
   3   1 -17        0.54        1.36     10.45 o
   4   1 -17       37.80       55.85     13.54 o
   5   1 -17        2.85        5.54     11.02 o
   6   1 -17        9.06       16.50      8.74 o
   7   1 -17        5.04       19.37      7.67 o
   8   1 -17        4.77       26.74      9.45 o
   9   1 -17        0.83       10.29      8.46 o
   1   2 -17       12.00        3.45     14.02 o
   2   2 -17       14.52        9.49     10.00 o
   3   2 -17       12.37        4.80     11.31 o
   4   2 -17       99.88      114.13     16.51 o
   5   2 -17       20.18       18.97     11.02 o
   6   2 -17        3.20        0.00      7.86 o
   7   2 -17        4.09       12.67      8.25 o
   8   2 -17       84.35      126.75     13.95 o
   9   2 -17        8.05       13.19      9.21 o
   1   3 -17       33.81       15.76     14.79 o
   2   3 -17        1.01        0.00      9.01 o
   3   3 -17       17.65       17.18     11.84 o
   4   3 -17       18.12       24.68     26.40 o
   5   3 -17        0.08        0.00      9.60 o
   6   3 -17        1.98        0.00      7.92 o
   7   3 -17        6.91        7.64      8.63 o
   8   3 -17        1.79        0.32      8.18 o
   9   3 -17        0.85        0.00      8.29 o
   1   4 -17       58.14       43.29     16.29 o
   2   4 -17       10.68        0.00     17.81 o
   3   4 -17        4.02        0.00      8.99 o
   4   4 -17      197.12      216.58     22.01 o
   5   4 -17       13.95        6.82     10.70 o
   6   4 -17        3.70        0.00      8.63 o
   7   4 -17        1.46        0.00      7.85 o
   8   4 -17       29.73       51.97     22.16 o
   9   4 -17        1.26        0.00      8.73 o
   1   5 -17       21.49       31.38     14.98 o
   2   5 -17       11.72        8.08     14.31 o
   3   5 -17       26.43       36.45     11.81 o
   4   5 -17        1.34        0.00     11.02 o
   5   5 -17        1.57        0.00     15.60 o
   6   5 -17        2.43       16.13     13.36 o
   7   5 -17        3.38        0.00      8.73 o
   8   5 -17        3.64        0.00      8.67 o
   1   6 -17       45.32       53.55     18.38 o
   2   6 -17       22.72       46.62     16.11 o
   3   6 -17       61.59       62.54     17.68 o
   4   6 -17       55.93       75.99     23.20 o
   5   6 -17       12.68       24.80     16.80 o
   6   6 -17        7.56        0.00      9.35 o
   7   6 -17        8.70        9.36      8.79 o
   8   6 -17       42.18       46.66     10.72 o
   1   7 -17        7.81        0.00     24.00 o
   2   7 -17       10.80       31.20     16.40 o
   3   7 -17       65.30      102.12     22.80 o
   4   7 -17        4.27       28.80     18.40 o
   5   7 -17       35.90       40.96     15.60 o
   6   7 -17        0.70        4.02      9.14 o
   7   7 -17        3.17        0.00      9.23 o
   8   7 -17        8.42        0.00      9.92 o
   1   8 -17       29.96       26.99     26.80 o
   2   8 -17       13.29       31.20     24.00 o
   4   8 -17       38.43       51.20     21.60 o
   5   8 -17       50.81       50.40     22.40 o
   6   8 -17       22.09       10.40     13.60 o
   7   8 -17       12.54        7.17     10.65 o
   1   9 -17        7.73        1.26     15.15 o
   5   9 -17        1.47        0.00     16.00 o
   6   9 -17        4.48        8.00     16.80 o
   7   9 -17       18.13       83.68     42.00 o
   1  10 -17       37.86       26.95     16.37 o
   6  10 -17       13.49       16.80     19.20 o
   1  11 -17       14.23       36.80     23.20 o
   0   0 -16      407.12      435.96     48.00 o
   2   0 -16        5.51        2.40     12.00 o
   4   0 -16      394.98      403.70     33.01 o
   6   0 -16       11.36        0.00     10.35 o
   8   0 -16       74.98       92.84     13.14 o
  10   0 -16       51.62       59.01     11.15 o
   0   1 -16       19.43       31.10     11.27 o
   1   1 -16        4.82        0.00     11.24 o
   2   1 -16       77.51       80.40     23.47 o
   3   1 -16        0.25        0.00      7.10 o
   4   1 -16        3.83        0.00      7.17 o
   5   1 -16        0.79        0.00      7.01 o
   6   1 -16       11.51       13.46      8.55 o
   7   1 -16        1.30        0.00      5.72 o
   8   1 -16       42.07       53.76      7.88 o
   9   1 -16        0.68        3.55      5.91 o
  10   1 -16       58.16       65.20      8.65 o
   0   2 -16      678.67      615.98     41.24 o
   1   2 -16       18.44        5.06      7.63 o
   2   2 -16        2.79        4.55      8.06 o
   3   2 -16       19.70       10.99     13.92 o
   4   2 -16      135.85      138.12     13.75 o
   5   2 -16        9.87        7.18      7.51 o
   6   2 -16        9.36        9.41      8.22 o
   7   2 -16       15.21       10.14      7.14 o
   8   2 -16        8.74        7.78      6.31 o
   9   2 -16       11.01        3.84      6.02 o
  10   2 -16       15.89        0.00      6.12 o
   0   3 -16      137.75      191.51     32.80 o
   1   3 -16       22.59       19.91      8.86 o
   2   3 -16        1.56        3.12      7.59 o
   3   3 -16        1.23        2.14      7.07 o
   4   3 -16        6.07        0.00      7.26 o
   5   3 -16       11.66       12.91      8.54 o
   6   3 -16      105.96      120.31     15.32 o
   7   3 -16       11.49       11.68      7.01 o
   8   3 -16       24.19       18.95      7.62 o
   9   3 -16       17.55        4.41      8.28 o
  10   3 -16       17.76       22.22      6.71 o
   0   4 -16      538.32      615.15     60.79 o
   1   4 -16      106.90      109.26     12.79 o
   2   4 -16       30.69       22.82      8.15 o
   3   4 -16        3.93       10.72      8.28 o
   4   4 -16       36.48       42.57      9.15 o
   5   4 -16       36.06       36.55      9.86 o
   6   4 -16        6.54        4.06      7.96 o
   7   4 -16        5.14        0.00      8.31 o
   8   4 -16        1.46        0.00      7.22 o
   9   4 -16        0.84        0.00      6.53 o
  10   4 -16        1.12        5.72      8.08 o
   0   5 -16       13.48        0.00     16.80 o
   1   5 -16       12.75       40.34     16.70 o
   2   5 -16       12.63       21.12      8.87 o
   3   5 -16        7.14       10.61      8.67 o
   4   5 -16        1.27       11.94      8.37 o
   5   5 -16        9.31        9.80      7.47 o
   6   5 -16       34.72       62.82     13.86 o
   7   5 -16        2.19        0.00      7.07 o
   8   5 -16        1.27        1.16      8.17 o
   9   5 -16        3.36        0.00      7.32 o
  10   5 -16       30.47       43.40     11.49 o
   0   6 -16      233.76      345.57     44.00 o
   1   6 -16       23.82       36.83     12.14 o
   2   6 -16       61.39       86.23     11.80 o
   3   6 -16      156.81      203.97     17.09 o
   4   6 -16       84.39       81.55     11.53 o
   5   6 -16        0.59        1.45      8.77 o
   6   6 -16       14.37        0.36      7.60 o
   7   6 -16        5.10        0.78      7.98 o
   8   6 -16       16.00        2.12      8.05 o
   9   6 -16       17.36       12.56      8.89 o
   0   7 -16       87.69      105.59     30.40 o
   1   7 -16       27.32       45.51     16.37 o
   2   7 -16        2.59       10.65     10.60 o
   3   7 -16        5.34       15.36      9.52 o
   4   7 -16        0.80       21.36     11.78 o
   5   7 -16       19.91       31.93     10.65 o
   6   7 -16        0.59        0.00      8.10 o
   7   7 -16       11.13        0.00     10.04 o
   8   7 -16        0.89        0.00      7.92 o
   9   7 -16        9.03       13.06     11.79 o
   0   8 -16      219.14      183.98     36.00 o
   1   8 -16       64.27      100.29     18.94 o
   2   8 -16       15.04       23.35     11.53 o
   3   8 -16      102.01      121.36     20.03 o
   4   8 -16       34.08       33.84     12.86 o
   5   8 -16       56.28       55.24     12.34 o
   6   8 -16        1.16       10.53      9.21 o
   7   8 -16        8.73        0.00      8.48 o
   8   8 -16        0.92       22.21     12.20 o
   9   8 -16       16.05       29.54     12.27 o
   0   9 -16       31.54       69.59     24.80 o
   1   9 -16        3.20        4.51     13.28 o
   2   9 -16       11.78        0.00     13.07 o
   3   9 -16        8.12       16.15     16.80 o
   4   9 -16        4.40       21.60     17.60 o
   5   9 -16       20.28       20.03     10.74 o
   6   9 -16       21.39       20.23     15.60 o
   7   9 -16        7.19        6.43     12.20 o
   8   9 -16        4.34        6.43     12.12 o
   0  10 -16      112.51       79.19     24.80 o
   1  10 -16       70.24       49.99     18.38 o
   2  10 -16        3.36       12.38     16.05 o
   4  10 -16        6.29       33.60     20.00 o
   5  10 -16       47.62       61.39     17.45 o
   6  10 -16        5.99        2.13     13.02 o
   7  10 -16        2.01        0.60     13.26 o
   8  10 -16        3.39        0.00     10.74 o
   0  11 -16        8.88       24.80     24.00 o
   1  11 -16        4.40        0.00     13.01 o
   2  11 -16       10.03       39.20     22.40 o
   5  11 -16        3.26        8.80     17.60 o
   6  11 -16       13.90       14.32     29.20 o
   7  11 -16        3.48        1.25     13.91 o
   0  12 -16       31.42        6.40     20.80 o
   1  12 -16       72.91      123.99     31.20 o
   2  12 -16        4.43        0.00     19.20 o
   6  12 -16        5.88       12.11     15.09 o
   1  13 -16        8.50        0.00     22.40 o
   2   0 -15        4.19        5.96      9.21 o
   4   0 -15       12.44        8.48      8.77 o
   6   0 -15      497.60      431.79     25.98 o
   8   0 -15       39.68       33.38     10.99 o
  10   0 -15       17.45        8.23      8.07 o
   1   1 -15       24.21       18.02      5.93 o
   2   1 -15      652.60      657.55     25.83 o
   3   1 -15       28.17       23.09      5.80 o
   4   1 -15       46.21       53.31      7.02 o
   5   1 -15        4.43        6.51      5.39 o
   6   1 -15        1.55        0.00      5.56 o
   7   1 -15        5.20        0.00      5.54 o
   8   1 -15      100.67       77.66      9.00 o
   9   1 -15        8.36        4.64      5.35 o
  10   1 -15        4.75        3.69      5.22 o
  11   1 -15        1.35        7.23      7.43 o
   1   2 -15       61.16       58.11      7.50 o
   2   2 -15       10.77        0.00      5.99 o
   3   2 -15        6.94        0.00      4.95 o
   4   2 -15       16.63        5.83      5.38 o
   5   2 -15       10.87       15.47      5.85 o
   6   2 -15      347.23      358.66     33.03 o
   7   2 -15        4.40        1.37      5.50 o
   8   2 -15        4.75        4.90      5.70 o
   9   2 -15        6.17        6.23      5.61 o
  10   2 -15       22.93       38.22      7.27 o
  11   2 -15        3.68        5.25     11.43 o
   1   3 -15       61.62       69.77      7.99 o
   2   3 -15      636.31      649.40     23.32 o
   3   3 -15        4.28        0.00      5.26 o
   4   3 -15       11.27        6.34      6.77 o
   5   3 -15        8.39        9.76      5.63 o
   6   3 -15       38.55       30.64      6.80 o
   7   3 -15       30.16       37.09      6.90 o
   8   3 -15       94.59       86.20      8.71 o
   9   3 -15        9.56        0.00      5.56 o
  10   3 -15        0.44        4.04      5.43 o
  11   3 -15        4.93        0.00      7.41 o
   1   4 -15      137.48      152.00     12.44 o
   2   4 -15       19.16        6.74      6.67 o
   3   4 -15        7.06        7.21      6.59 o
   4   4 -15        5.07        0.01      5.52 o
   5   4 -15       15.17       15.51      5.86 o
   6   4 -15      351.40      342.16     16.07 o
   7   4 -15        8.39       14.73      5.95 o
   8   4 -15        0.11        9.72      5.60 o
   9   4 -15        0.73        0.00      5.02 o
  10   4 -15        4.38       11.39      6.08 o
  11   4 -15        2.67        3.72      7.40 o
   1   5 -15       39.55       57.03     10.21 o
   2   5 -15      271.29      277.15     18.51 o
   3   5 -15       14.36       12.37      7.39 o
   4   5 -15       25.01       28.97      7.97 o
   5   5 -15        3.59        0.95      5.85 o
   6   5 -15        8.77        3.08      6.14 o
   7   5 -15       31.25       22.08      6.55 o
   8   5 -15       28.51        5.31      5.85 o
   9   5 -15       11.31       11.71      9.89 o
  10   5 -15        0.99        0.00      6.22 o
  11   5 -15        1.48        5.22      8.39 o
   1   6 -15        4.47        0.00      7.84 o
   2   6 -15       55.25       74.94      9.73 o
   3   6 -15       61.13       67.71      8.64 o
   4   6 -15        2.67        9.60      6.91 o
   5   6 -15       24.00       27.84      8.38 o
   6   6 -15       55.84       30.37      8.61 o
   7   6 -15       75.70       74.10     13.65 o
   8   6 -15        2.12       14.34      9.63 o
   9   6 -15       14.73        8.08     10.54 o
  10   6 -15        7.46        9.02     10.44 o
   1   7 -15       46.35       61.83     10.69 o
   2   7 -15      181.19      212.59     16.50 o
   3   7 -15      165.68      184.78     14.00 o
   4   7 -15        9.54       14.55      9.82 o
   5   7 -15        4.62       16.28      7.44 o
   6   7 -15        8.75       22.09     17.61 o
   7   7 -15       10.16       25.62     10.65 o
   8   7 -15        1.69        1.08      9.41 o
   9   7 -15       23.79       30.77     14.04 o
  10   7 -15        3.11        6.99      9.74 o
   1   8 -15       74.89       61.45     13.05 o
   2   8 -15       75.34       74.23     12.47 o
   3   8 -15       29.94       39.74      9.17 o
   4   8 -15        8.13        8.90      7.85 o
   5   8 -15       40.05       50.31     13.74 o
   6   8 -15       60.79       68.16     13.78 o
   7   8 -15        6.19        0.00      9.40 o
   8   8 -15        2.68        0.00     10.19 o
   9   8 -15       30.39       30.38     14.51 o
  10   8 -15        0.43        9.44      9.99 o
   1   9 -15       45.23       27.38     13.78 o
   2   9 -15       82.18      108.34     19.50 o
   3   9 -15       27.59       15.28     12.31 o
   4   9 -15        7.90       11.73      8.34 o
   5   9 -15       36.57       38.77     12.40 o
   6   9 -15        7.92       17.45     11.55 o
   7   9 -15       13.42       30.50     11.82 o
   8   9 -15        2.86        0.00     10.22 o
   9   9 -15        7.21       26.18     11.27 o
   1  10 -15       24.91       17.96     14.98 o
   2  10 -15       71.73       69.43     13.72 o
   3  10 -15       30.86       20.47     11.52 o
   4  10 -15        0.61        0.00     15.58 o
   5  10 -15        7.76        4.40     12.44 o
   6  10 -15        8.62       15.67     11.23 o
   7  10 -15        3.23       11.53     11.21 o
   8  10 -15        1.29       17.59      9.83 o
   9  10 -15        2.47        1.42      9.55 o
   1  11 -15       29.16       22.49     15.49 o
   2  11 -15        6.71        0.85     13.85 o
   3  11 -15       17.09        9.60     10.88 o
   4  11 -15        0.64       17.30     13.26 o
   5  11 -15       13.92       23.83     14.02 o
   6  11 -15       15.19        8.77     13.77 o
   7  11 -15       20.31       23.75     12.19 o
   8  11 -15        1.28        0.55     11.05 o
   1  12 -15       86.58      105.65     20.93 o
   2  12 -15        3.57        0.00     24.80 o
   3  12 -15       12.91        2.40     20.80 o
   4  12 -15        2.15        0.00     16.00 o
   5  12 -15       24.95       40.86     16.51 o
   6  12 -15       28.64       25.48     14.35 o
   7  12 -15       15.31       42.72     13.77 o
   8  12 -15        6.45        0.00     11.56 o
   1  13 -15       31.20       27.14     16.37 o
   2  13 -15       22.32       36.80     22.40 o
   5  13 -15        3.45        0.00     18.40 o
   6  13 -15        3.20        0.00     13.64 o
   7  13 -15        6.46       22.59     15.18 o
   1  14 -15       30.23       21.60     24.00 o
   2  14 -15       29.97       33.60     22.40 o
   6  14 -15        2.37        0.00     24.00 o
   2  15 -15        0.39        0.00     20.00 o
   0   0 -14     3141.83     3021.41    107.44 o
   2   0 -14        8.38        2.25      5.91 o
   4   0 -14       23.52       21.01     10.74 o
   6   0 -14      161.81      154.78     19.32 o
   8   0 -14       44.67       53.83      9.38 o
  10   0 -14       58.73       61.45      9.58 o
  12   0 -14        5.87        0.00      9.60 o
   0   1 -14     1768.40     1770.79     52.94 o
   1   1 -14        3.57        0.00      3.92 o
   2   1 -14      328.94      299.87     13.57 o
   3   1 -14        5.92        0.00      4.79 o
   4   1 -14      793.35      778.56     22.53 o
   5   1 -14       44.15       49.19      6.61 o
   6   1 -14       98.47       99.83      9.18 o
   7   1 -14        3.50        0.00      4.69 o
   8   1 -14       21.98       20.51      5.42 o
   9   1 -14        1.73        0.00      4.82 o
  10   1 -14        1.38        0.00      4.42 o
  11   1 -14        5.09        0.00      4.52 o
  12   1 -14       12.32        6.00      7.92 o
   0   2 -14     1723.04     1636.94     50.12 o
   1   2 -14       23.28       15.45      4.72 o
   2   2 -14      263.02      256.85     15.17 o
   3   2 -14       19.82       14.68      4.85 o
   4   2 -14       82.36       88.80      7.47 o
   5   2 -14        3.91        4.29      4.96 o
   6   2 -14       83.08       73.10     12.10 o
   7   2 -14        0.47        0.59      4.97 o
   8   2 -14       12.42        9.68      6.39 o
   9   2 -14       25.86       21.21      5.75 o
  10   2 -14       10.04       16.66      5.05 o
  11   2 -14        1.20        0.00      7.33 o
  12   2 -14        7.75       25.22      9.00 o
   0   3 -14     2555.34     2469.59    105.37 o
   1   3 -14        2.98       11.10      4.75 o
   2   3 -14      345.98      358.94     12.51 o
   3   3 -14       17.67        7.15      4.83 o
   4   3 -14      275.47      251.57     11.40 o
   5   3 -14       20.33       10.19      5.04 o
   6   3 -14       10.63        5.69      5.15 o
   7   3 -14       22.79        9.32      5.32 o
   8   3 -14       50.62       44.12      9.10 o
   9   3 -14        2.97        0.00      5.05 o
  10   3 -14        4.37        5.36      6.06 o
  11   3 -14       14.01        9.39      6.10 o
  12   3 -14        0.27        1.15      6.97 o
   0   4 -14     2561.91     2648.82     74.11 o
   1   4 -14      159.07      165.92      9.12 o
   2   4 -14      145.06      157.96      8.66 o
   3   4 -14       14.22       10.99      4.97 o
   4   4 -14       35.75       41.32      6.00 o
   5   4 -14        4.81        0.00      4.65 o
   6   4 -14       13.22        1.21      5.76 o
   7   4 -14       40.06       40.83      6.54 o
   8   4 -14        1.23        6.52      5.93 o
   9   4 -14        3.51        0.75      5.66 o
  10   4 -14        0.62        7.63      5.75 o
  11   4 -14       13.06       20.54      6.62 o
  12   4 -14        5.91        3.23      8.87 o
   0   5 -14      540.98      545.44     25.70 o
   1   5 -14       18.41       25.20      5.94 o
   2   5 -14      222.87      221.55     11.06 o
   3   5 -14       14.33        8.53      4.94 o
   4   5 -14      335.20      296.24     13.24 o
   5   5 -14        9.64       20.83      6.37 o
   6   5 -14       22.88       20.16      6.27 o
   7   5 -14       79.95       85.43     10.97 o
   8   5 -14       35.52       19.40      9.12 o
   9   5 -14       12.03        3.72      7.17 o
  10   5 -14        9.57       10.21      7.44 o
  11   5 -14        0.44        0.00      6.92 o
   0   6 -14      442.11      327.41     36.67 o
   1   6 -14       25.20       29.44      6.10 o
   2   6 -14        3.81        8.27      6.45 o
   3   6 -14        7.05       17.42      6.51 o
   4   6 -14        3.55        8.12      8.08 o
   5   6 -14        9.04        1.69      7.01 o
   6   6 -14       63.78       83.81     10.34 o
   7   6 -14       13.63       26.70      7.96 o
   8   6 -14       42.41       68.73     10.46 o
   9   6 -14       15.69       18.24      8.15 o
  10   6 -14        2.15        0.00      6.83 o
  11   6 -14       12.65       14.08      9.39 o
   0   7 -14      332.62      370.59     25.78 o
   1   7 -14      101.41       95.13     10.14 o
   2   7 -14       98.39      110.00      9.85 o
   3   7 -14       43.76       43.98      8.52 o
   4   7 -14      401.01      442.92     25.26 o
   5   7 -14       55.75       63.87     11.10 o
   6   7 -14       25.41       19.69      9.50 o
   7   7 -14       65.72       83.28     11.83 o
   8   7 -14       19.21       54.91     41.37 o
   9   7 -14       27.49       26.94      9.21 o
  10   7 -14        0.62        0.00      6.44 o
  11   7 -14        2.29        0.00      8.81 o
   0   8 -14      159.94      169.10     35.60 o
   1   8 -14      151.56      121.95     11.53 o
   2   8 -14        5.23        6.69      6.81 o
   3   8 -14       40.36       37.93      7.87 o
   4   8 -14        2.88        4.56      7.52 o
   5   8 -14        0.78        7.02     11.66 o
   6   8 -14       60.85       56.84     11.69 o
   7   8 -14       58.92       43.48     12.24 o
   8   8 -14        1.24        2.75      9.57 o
   9   8 -14        0.35        0.00      8.77 o
  10   8 -14        4.25        0.00      7.60 o
  11   8 -14       20.34       36.29     21.60 o
   0   9 -14      248.60      211.19     26.00 o
   1   9 -14       30.27       28.38      8.78 o
   2   9 -14        3.77       10.49      7.55 o
   3   9 -14       22.06        7.75      7.81 o
   4   9 -14       96.67       82.66     11.95 o
   5   9 -14        2.00        0.00      7.82 o
   6   9 -14       12.21        6.36      9.98 o
   7   9 -14       17.78       13.71     15.44 o
   8   9 -14       32.02       19.65     11.30 o
   9   9 -14        7.23       19.80      9.18 o
  10   9 -14        4.41       10.57      9.36 o
   0  10 -14       98.28       87.19     26.40 o
   1  10 -14       33.50       29.59     15.08 o
   2  10 -14       58.35       65.66     11.86 o
   3  10 -14        1.84        6.11      8.70 o
   4  10 -14       29.79       27.55      8.28 o
   5  10 -14        4.83       11.79      9.11 o
   6  10 -14        0.52        2.67     10.71 o
   7  10 -14        6.15        0.00      9.65 o
   8  10 -14        1.95        9.83      8.67 o
   9  10 -14        0.04        0.00      8.77 o
  10  10 -14        2.45        0.00      9.21 o
   0  11 -14       68.86       63.99     23.20 o
   1  11 -14        4.94        0.00     12.41 o
   2  11 -14       29.00       37.12     10.47 o
   3  11 -14        0.15        0.00      8.16 o
   4  11 -14        0.79        3.77      7.83 o
   5  11 -14       31.78       42.76     14.60 o
   6  11 -14        0.39        0.88     10.36 o
   7  11 -14       11.19       21.59      9.60 o
   8  11 -14       22.20       17.26     10.51 o
   9  11 -14        0.91        0.00      8.99 o
   0  12 -14       16.56        0.00     17.60 o
   1  12 -14        1.08        0.00     12.80 o
   2  12 -14        5.34        0.59     12.97 o
   3  12 -14       34.95       35.38     10.47 o
   4  12 -14       15.54       15.36     12.64 o
   5  12 -14       11.05       10.21     10.77 o
   6  12 -14        1.17        0.18      9.83 o
   7  12 -14        8.96        7.97     10.98 o
   8  12 -14        4.75       27.80     11.92 o
   9  12 -14        5.56        0.00     12.22 o
   0  13 -14       84.73       79.19     27.20 o
   1  13 -14        5.94        5.44     14.11 o
   2  13 -14        0.23        0.00     13.28 o
   3  13 -14       22.60       22.40     20.80 o
   4  13 -14       26.25       15.20     21.60 o
   5  13 -14       15.48       17.47     14.02 o
   6  13 -14        7.00       13.84     11.73 o
   7  13 -14       13.96        1.96     12.55 o
   8  13 -14        3.28        6.70     11.71 o
   0  14 -14        0.48        5.60     20.80 o
   1  14 -14       30.07       10.86     15.81 o
   2  14 -14       11.11       60.79     24.80 o
   3  14 -14        2.87        0.00     20.80 o
   4  14 -14        0.67        0.00     20.80 o
   5  14 -14        6.92        6.94     21.60 o
   6  14 -14        3.28       15.88     14.42 o
   7  14 -14        6.96       20.31     11.81 o
   0  15 -14       15.31       33.60     23.20 o
   1  15 -14       22.61        0.00     20.80 o
   2  15 -14        1.86       12.80     18.40 o
   3  15 -14        4.64        0.00     21.60 o
   5  15 -14        1.35       36.80     26.40 o
   6  15 -14        0.01        0.00     20.80 o
   7  15 -14        1.06       15.20     26.40 o
   2  16 -14        4.93       20.00     24.80 o
   5  16 -14        2.12       22.40     24.00 o
   2   0 -13       66.25       59.95      7.69 o
   4   0 -13       38.90       39.30      7.50 o
   6   0 -13       45.86       60.89     10.58 o
   8   0 -13      272.30      246.81     17.06 o
  10   0 -13        2.65        0.94      6.05 o
  12   0 -13        4.88       12.66      7.32 o
   1   1 -13       63.46       59.23      4.56 o
   2   1 -13      845.64      754.87     16.37 o
   3   1 -13       24.17       20.89      3.92 o
   4   1 -13      204.84      234.23     10.24 o
   5   1 -13       30.27       34.04      4.90 o
   6   1 -13      687.13      608.77     20.11 o
   7   1 -13        2.79       10.34      4.58 o
   8   1 -13      341.18      297.62     13.17 o
   9   1 -13        0.06        0.00      3.73 o
  10   1 -13        7.69        3.25      4.31 o
  11   1 -13        0.62        5.09      4.35 o
  12   1 -13        0.82        1.28      5.90 o
  13   1 -13        7.14        8.13      9.60 o
   1   2 -13       40.00       38.48      4.19 o
   2   2 -13      201.42      174.89      7.71 o
   3   2 -13       24.81       23.16      3.36 o
   4   2 -13       15.38       16.32      4.53 o
   5   2 -13       22.76       22.00      4.98 o
   6   2 -13        6.40        0.63      4.64 o
   7   2 -13        2.41        0.00      4.06 o
   8   2 -13      103.42       85.12      7.40 o
   9   2 -13        1.03        0.00      4.78 o
  10   2 -13        7.90        8.57      5.31 o
  11   2 -13       14.60       22.92      5.65 o
  12   2 -13        0.89        0.00      4.56 o
  13   2 -13        3.68        0.00     12.40 o
   1   3 -13       78.51       82.11      5.18 o
   2   3 -13      727.94      703.15     14.17 o
   3   3 -13       49.82       44.17      5.02 o
   4   3 -13       50.73       70.72      6.16 o
   5   3 -13        0.62        0.00      3.89 o
   6   3 -13      442.66      398.75     16.63 o
   7   3 -13       28.57       30.02      7.48 o
   8   3 -13      130.97      109.05     16.18 o
   9   3 -13        5.40        4.90      5.26 o
  10   3 -13        8.35        8.14      5.36 o
  11   3 -13        3.15        0.00      5.83 o
  12   3 -13        3.73        5.10      4.96 o
   1   4 -13       81.60       74.53      4.47 o
   2   4 -13      263.51      263.64      9.48 o
   3   4 -13       50.38       51.75      6.21 o
   4   4 -13       13.37       12.39      4.57 o
   5   4 -13        9.78        5.30      5.01 o
   6   4 -13        7.82        6.55      6.29 o
   7   4 -13       26.11       26.66      7.60 o
   8   4 -13      174.03      172.30     13.53 o
   9   4 -13       30.61       22.64     10.39 o
  10   4 -13        0.55        0.90      6.04 o
  11   4 -13        0.27        0.00      6.09 o
  12   4 -13        6.91        4.36      9.36 o
   1   5 -13       95.39       81.97      4.55 o
   2   5 -13      814.45      770.33     17.06 o
   3   5 -13      110.36      113.01      6.99 o
   4   5 -13       25.12       24.34      5.62 o
   5   5 -13       35.31       21.94     10.56 o
   6   5 -13      429.08      424.70     19.84 o
   7   5 -13        6.04       16.33      7.23 o
   8   5 -13      227.93      222.17     15.35 o
   9   5 -13       23.89       32.13      7.99 o
  10   5 -13        7.72       32.01      8.20 o
  11   5 -13        5.78        0.00      6.11 o
  12   5 -13        0.36        0.00     14.99 o
   1   6 -13      102.36      101.62      5.12 o
   2   6 -13       33.34       27.08      4.67 o
   3   6 -13        4.05        3.56      4.46 o
   4   6 -13        1.32        0.00      4.73 o
   5   6 -13      107.50      100.27      8.21 o
   6   6 -13      107.72      116.85     15.44 o
   7   6 -13       27.46       32.39      7.57 o
   8   6 -13       16.33       24.97      7.19 o
   9   6 -13       16.60       21.77     14.20 o
  10   6 -13        9.53       10.68      7.12 o
  11   6 -13        0.11        8.44      6.79 o
  12   6 -13        2.80        2.60      9.73 o
   1   7 -13       25.95       29.70      4.39 o
   2   7 -13      593.06      639.65     17.95 o
   3   7 -13      502.56      488.48     17.64 o
   4   7 -13        2.92        7.95      5.44 o
   5   7 -13       41.82       43.72      7.57 o
   6   7 -13      147.92      135.96     10.68 o
   7   7 -13       93.16       96.94     10.65 o
   8   7 -13      154.70      161.22     12.90 o
   9   7 -13        3.93       11.28      9.84 o
  10   7 -13        1.79        5.55      8.88 o
  11   7 -13        4.74        0.00      6.04 o
  12   7 -13        4.54        2.80     10.49 o
   1   8 -13      604.01      588.82     16.36 o
   2   8 -13      178.27      176.96     13.13 o
   3   8 -13       45.85       51.74      7.70 o
   4   8 -13       29.82       39.77      6.72 o
   5   8 -13       73.83       75.49      8.14 o
   6   8 -13       39.12       39.14      7.24 o
   7   8 -13       10.68        9.52      6.43 o
   8   8 -13       14.77       17.47      8.12 o
   9   8 -13        4.44       12.68      8.65 o
  10   8 -13       10.51        8.39      7.20 o
  11   8 -13        1.08        0.00      6.37 o
   1   9 -13       45.76       39.33      6.05 o
   2   9 -13      542.86      566.18     22.84 o
   3   9 -13      473.94      460.42     19.09 o
   4   9 -13       70.13       61.72      8.15 o
   5   9 -13        0.51        7.61      5.92 o
   6   9 -13       72.12       73.80      9.78 o
   7   9 -13        5.32        0.88      7.15 o
   8   9 -13       36.42       50.07      8.84 o
   9   9 -13        6.91       11.40     11.78 o
  10   9 -13        5.10        8.05      8.43 o
  11   9 -13        4.21        8.70      8.63 o
   1  10 -13       29.41       23.54      8.47 o
   2  10 -13       21.33       19.66      6.82 o
   3  10 -13        7.23       14.99      6.62 o
   4  10 -13       53.50       55.19      8.19 o
   5  10 -13        0.37        1.79      7.00 o
   6  10 -13       12.87       16.78      7.79 o
   7  10 -13        7.97        5.64      6.71 o
   8  10 -13        0.05        0.00      7.02 o
   9  10 -13        2.78        2.53      8.77 o
  10  10 -13        9.28        0.00      8.48 o
  11  10 -13        1.62        0.00     29.60 o
   1  11 -13       30.64       27.91      7.59 o
   2  11 -13      243.79      251.32     15.60 o
   3  11 -13        6.22        0.00      5.87 o
   4  11 -13        4.34        0.00      5.66 o
   5  11 -13       19.27       19.72      7.68 o
   6  11 -13       14.32       13.45      7.22 o
   7  11 -13        5.88        7.55      7.32 o
   8  11 -13        7.27       11.64      7.75 o
   9  11 -13       11.06        7.17      9.26 o
  10  11 -13        6.80        9.60      9.55 o
   1  12 -13        0.28        0.34     11.07 o
   2  12 -13        7.39       10.21      6.90 o
   3  12 -13       72.26       86.88     10.52 o
   4  12 -13       12.14       12.46      6.94 o
   5  12 -13        3.34        4.75      7.44 o
   6  12 -13        4.35        0.31      7.86 o
   7  12 -13       14.87        9.11      9.21 o
   8  12 -13        1.36        2.43      8.73 o
   9  12 -13        3.54        3.94     10.47 o
  10  12 -13        3.35        0.00     11.83 o
   1  13 -13       39.28       36.04      9.81 o
   2  13 -13      109.94      107.06     12.47 o
   3  13 -13       44.07       49.95     11.15 o
   4  13 -13        6.98       11.82      6.56 o
   5  13 -13       32.89       56.72     10.44 o
   6  13 -13       17.77       15.93     10.16 o
   7  13 -13        0.52        5.92      9.15 o
   8  13 -13        3.04        4.85     11.56 o
   9  13 -13        6.01       18.15     12.09 o
   1  14 -13       18.69       13.22      8.48 o
   2  14 -13        3.09        4.17      8.90 o
   3  14 -13       35.56       36.83     10.23 o
   4  14 -13        5.84       20.55      8.65 o
   5  14 -13        6.04       15.99      9.05 o
   6  14 -13        0.67        5.42      8.94 o
   7  14 -13        1.88        0.00      9.03 o
   8  14 -13        2.09        2.10     11.29 o
   9  14 -13        3.78       14.40     22.40 o
   1  15 -13        8.42        6.64      8.98 o
   2  15 -13       56.20       47.88     15.36 o
   3  15 -13       32.24       15.06     12.43 o
   4  15 -13        1.68        0.00     10.18 o
   5  15 -13        9.44       17.69     11.49 o
   6  15 -13        4.45        0.00      9.10 o
   7  15 -13        0.81       11.68     11.89 o
   8  15 -13        4.84        0.00     10.87 o
   1  16 -13        3.54        0.00     15.20 o
   2  16 -13        1.35        4.67     23.60 o
   3  16 -13        8.94        0.00     15.20 o
   4  16 -13        1.42        0.00     18.00 o
   5  16 -13        6.08       19.93     24.00 o
   6  16 -13        1.04       16.00     22.40 o
   7  16 -13        0.06        0.00     17.43 o
   1  17 -13        1.87       26.40     15.20 o
   2  17 -13       17.29       48.41     15.09 o
   3  17 -13        5.71       11.15     16.40 o
   4  17 -13        0.70        0.00     18.00 o
   5  17 -13        0.35       16.00     27.20 o
   6  17 -13        1.09        0.00     24.80 o
   1  18 -13        0.35       18.40     15.20 o
   2  18 -13        1.92        0.00     16.00 o
   3  18 -13        3.84        0.00     13.60 o
   0   0 -12        1.18        0.00      4.85 o
   2   0 -12     2222.83     2232.93     57.79 o
   4   0 -12      312.13      324.53     11.47 o
   6   0 -12       32.55       37.45      6.07 o
   8   0 -12       21.35       13.07      6.15 o
  10   0 -12      245.39      240.74     15.01 o
  12   0 -12        1.59        0.00      5.10 o
   0   1 -12      963.82      957.03     25.59 o
   1   1 -12       21.11       18.79      3.12 o
   2   1 -12      166.70      161.69      6.66 o
   3   1 -12       13.53        5.43      2.34 o
   4   1 -12       35.95       32.67      2.84 o
   5   1 -12       22.15       21.03      3.07 o
   6   1 -12        8.28       12.27      3.51 o
   7   1 -12       32.07       29.78      4.90 o
   8   1 -12      318.44      330.90     13.00 o
   9   1 -12        3.85        4.32      4.29 o
  10   1 -12       14.82        8.94      4.85 o
  11   1 -12        8.16       15.40      5.34 o
  12   1 -12       23.80       13.51      4.83 o
  13   1 -12        2.37        0.00     11.60 o
   0   2 -12      484.64      466.72     15.52 o
   1   2 -12       11.42        4.05      2.79 o
   2   2 -12      364.05      358.43      9.83 o
   3   2 -12       28.60       33.00      3.65 o
   4   2 -12       60.10       55.14      3.58 o
   5   2 -12       45.88       45.44      4.72 o
   6   2 -12      233.56      203.11      9.42 o
   7   2 -12       14.53       14.37      5.05 o
   8   2 -12       35.90       42.48      7.03 o
   9   2 -12       24.66       19.38      5.30 o
  10   2 -12       94.82      100.70      8.71 o
  11   2 -12        1.25        0.00      4.32 o
  12   2 -12        4.88        4.33      5.83 o
  13   2 -12        3.74        0.00      8.08 o
   0   3 -12      616.85      653.36     19.64 o
   1   3 -12      109.18      110.70      5.67 o
   2   3 -12       26.22       20.98      3.49 o
   3   3 -12       29.63       30.11      3.26 o
   4   3 -12       27.86       25.30      3.45 o
   5   3 -12       49.59       43.37      4.25 o
   6   3 -12        7.81        7.36      5.06 o
   7   3 -12       13.41       10.97      7.79 o
   8   3 -12       19.54       18.26      8.31 o
   9   3 -12        7.36        7.84      6.02 o
  10   3 -12       10.13       15.11      6.15 o
  11   3 -12       48.48       45.59      7.41 o
  12   3 -12        2.30        0.00      5.02 o
  13   3 -12        5.28       10.52      6.12 o
   0   4 -12      342.41      340.46     13.82 o
   1   4 -12       37.70       49.05      3.31 o
   2   4 -12     1389.93     1377.77     24.50 o
   3   4 -12      162.37      158.05      6.66 o
   4   4 -12       91.05       85.70      6.36 o
   5   4 -12       10.19        6.46      4.83 o
   6   4 -12      496.09      499.72     19.02 o
   7   4 -12       13.33       10.45      6.53 o
   8   4 -12        0.14       16.01      6.40 o
   9   4 -12       15.57        9.14      8.54 o
  10   4 -12       46.02       66.99      8.69 o
  11   4 -12       14.06        9.87      8.53 o
  12   4 -12        7.33       11.88      9.45 o
  13   4 -12        1.18        0.00      9.20 o
   0   5 -12     1041.62     1084.10     26.18 o
   1   5 -12      268.21      258.25      7.78 o
   2   5 -12       54.74       46.72      4.19 o
   3   5 -12       97.74       85.36      5.28 o
   4   5 -12        1.97        3.14      3.83 o
   5   5 -12        2.46        3.95      4.93 o
   6   5 -12       15.06       12.90      5.78 o
   7   5 -12      148.26      149.23     11.48 o
   8   5 -12      120.00      164.75     13.28 o
   9   5 -12       70.91       75.95      9.69 o
  10   5 -12        3.63       13.82      8.98 o
  11   5 -12        2.10       10.90      6.37 o
  12   5 -12        0.46        0.88      8.65 o
  13   5 -12        0.73        7.98     10.21 o
   0   6 -12       42.80       54.36      8.35 o
   1   6 -12       38.81       37.96      3.85 o
   2   6 -12      895.42      894.62     19.12 o
   3   6 -12      151.47      158.94      7.53 o
   4   6 -12       53.40       50.25      6.04 o
   5   6 -12       25.12       28.98      5.64 o
   6   6 -12       47.13       43.11      6.24 o
   7   6 -12       68.97       69.25      8.79 o
   8   6 -12       31.58       44.60      7.84 o
   9   6 -12       28.78       33.36     11.36 o
  10   6 -12       57.33       43.67      9.57 o
  11   6 -12       48.83       62.75      8.92 o
  12   6 -12        1.36        0.00      5.82 o
  13   6 -12        5.00       10.78     10.80 o
   0   7 -12      827.71      761.53     22.04 o
   1   7 -12      214.86      205.11      7.74 o
   2   7 -12      105.10      127.34      7.75 o
   3   7 -12      188.93      188.36      9.17 o
   4   7 -12      221.70      252.79     12.97 o
   5   7 -12      125.52      124.19      8.63 o
   6   7 -12       14.91        8.09      5.18 o
   7   7 -12       62.83       61.13      8.03 o
   8   7 -12       52.17       36.66      7.46 o
   9   7 -12       66.69       62.86      8.82 o
  10   7 -12        3.13        0.49      5.95 o
  11   7 -12        9.64        7.43      7.26 o
  12   7 -12        5.99        9.99      6.56 o
   0   8 -12      120.76      119.26      8.75 o
   1   8 -12       83.61       88.16      5.88 o
   2   8 -12      546.72      595.52     16.17 o
   3   8 -12      401.18      395.00     14.88 o
   4   8 -12      319.23      311.13     14.18 o
   5   8 -12       59.90       85.19      7.67 o
   6   8 -12       40.57       38.85      7.16 o
   7   8 -12       61.14       68.01      8.20 o
   8   8 -12        9.28        5.72      7.87 o
   9   8 -12        5.90        4.04      6.48 o
  10   8 -12        5.12        0.00      6.44 o
  11   8 -12       29.29       29.74      9.29 o
  12   8 -12        1.85       12.28      9.18 o
   0   9 -12       59.32       69.81     10.73 o
   1   9 -12      472.21      458.58     17.41 o
   2   9 -12       91.79       93.29      7.67 o
   3   9 -12      155.43      166.45     12.97 o
   4   9 -12        7.99        0.00      5.11 o
   5   9 -12       44.00       47.69      8.52 o
   6   9 -12       22.17       19.08      6.77 o
   7   9 -12       60.17       53.48      8.05 o
   8   9 -12        2.78        0.00      5.66 o
   9   9 -12       23.91       30.27      7.32 o
  10   9 -12        1.92        0.00      6.57 o
  11   9 -12        5.50        2.00      6.80 o
  12   9 -12        9.13        2.70     11.92 o
   0  10 -12       93.62       95.73      8.51 o
   1  10 -12       24.12       31.77      6.60 o
   2  10 -12      105.58      109.14      9.69 o
   3  10 -12      149.11      150.97     10.91 o
   4  10 -12       74.41       75.53      8.37 o
   5  10 -12       21.33       16.76      6.64 o
   6  10 -12      248.06      266.29     16.26 o
   7  10 -12        3.58        0.00      6.01 o
   8  10 -12        3.32        0.00      6.84 o
   9  10 -12        0.23        0.00      6.91 o
  10  10 -12        5.52       12.41     11.43 o
  11  10 -12       21.05       26.34      9.62 o
   0  11 -12      197.97      206.93     19.07 o
   1  11 -12       18.13       14.53      6.34 o
   2  11 -12       13.59       13.10      6.06 o
   3  11 -12       51.75       58.35      8.07 o
   4  11 -12       12.92        5.76      7.60 o
   5  11 -12       25.64       22.87      9.06 o
   6  11 -12        6.40        7.75      6.68 o
   7  11 -12       17.09       20.16      7.19 o
   8  11 -12        3.81        3.88      7.29 o
   9  11 -12       21.26       26.23      9.54 o
  10  11 -12        0.41        0.00      6.76 o
  11  11 -12        3.30       13.01     10.44 o
   0  12 -12        8.54        8.20      9.76 o
   1  12 -12       18.36       14.84      6.92 o
   2  12 -12       56.26       59.51      8.42 o
   3  12 -12        9.98       21.93      6.69 o
   4  12 -12       39.08       26.41      7.48 o
   5  12 -12        3.96        2.04      5.76 o
   6  12 -12        9.96       11.90      8.11 o
   7  12 -12        4.25        0.00      6.97 o
   8  12 -12        9.88        9.80      8.15 o
   9  12 -12        6.13        0.00      7.54 o
  10  12 -12        2.00        6.35      8.31 o
  11  12 -12        8.01       27.61     20.80 o
   0  13 -12        9.69        0.00     14.40 o
   1  13 -12       41.73       46.88      9.15 o
   2  13 -12       12.42        9.61      6.75 o
   3  13 -12        3.76        1.71      6.56 o
   4  13 -12        3.94        0.00      5.86 o
   5  13 -12       27.79       14.45      7.68 o
   6  13 -12        0.91        2.33      9.93 o
   7  13 -12       11.44       30.07      9.99 o
   8  13 -12        3.02        0.00      8.14 o
   9  13 -12        6.64        0.58     10.04 o
  10  13 -12        0.05        2.80      8.92 o
   0  14 -12       26.09       25.60     19.20 o
   1  14 -12        1.96        4.39      8.43 o
   2  14 -12        5.68        0.00      6.97 o
   3  14 -12       44.66       34.70      8.77 o
   4  14 -12       36.01       40.17      9.54 o
   5  14 -12        3.61        4.04      8.18 o
   6  14 -12        7.24        4.99      8.57 o
   7  14 -12        7.40        6.56      8.34 o
   8  14 -12        7.27       20.30     10.62 o
   9  14 -12        9.65       13.91     10.48 o
   0  15 -12       11.72        6.40     20.80 o
   1  15 -12       13.09        9.51     13.74 o
   2  15 -12        5.01       11.22     10.04 o
   3  15 -12       19.77       21.83      9.39 o
   4  15 -12        5.19        0.00      8.06 o
   5  15 -12       17.08       21.80      8.84 o
   6  15 -12        1.64       11.84      9.05 o
   7  15 -12        2.72        0.00      9.24 o
   8  15 -12        0.22        2.57      9.24 o
   9  15 -12        1.22        7.87      9.83 o
   0  16 -12        6.35        0.00      9.57 o
   1  16 -12        1.86        2.98     20.12 o
   2  16 -12        0.37        0.00     14.00 o
   3  16 -12       15.13       17.11     10.38 o
   4  16 -12       15.94       30.58     11.85 o
   5  16 -12        1.74        0.00     10.46 o
   6  16 -12        2.86        0.00      9.93 o
   7  16 -12        5.55        0.00      9.63 o
   8  16 -12        3.26        0.00     10.06 o
   0  17 -12        9.78       11.20     13.60 o
   1  17 -12        5.56       13.97     38.00 o
   2  17 -12        6.34        0.00     15.20 o
   3  17 -12        5.47        8.96     10.60 o
   4  17 -12        1.43        0.00     11.04 o
   5  17 -12        6.21       23.91     15.15 o
   6  17 -12        0.32        1.40     11.34 o
   7  17 -12        0.62        3.19     17.16 o
   0  18 -12        1.35       16.00     13.60 o
   1  18 -12        0.07       12.80     15.20 o
   2  18 -12        2.87        0.00     15.20 o
   3  18 -12        1.67       26.13     25.60 o
   4  18 -12       11.16       19.02     16.40 o
   5  18 -12        0.26       10.21     14.19 o
   6  18 -12        0.21       17.78     14.19 o
   0  19 -12        7.62        8.80     13.60 o
   1  19 -12        0.59       24.00     17.60 o
   2  19 -12        2.67        0.00     12.80 o
   3  19 -12        1.86       34.40     16.80 o
   4  19 -12        0.24        0.00     12.16 o
   0  20 -12        1.28        0.00     15.20 o
   1  20 -12        0.85        6.40     17.60 o
   2   0 -11      245.29      193.69      9.25 o
   4   0 -11       38.86       45.73      5.04 o
   6   0 -11        0.49        0.36      2.87 o
   8   0 -11      192.57      191.43     12.60 o
  10   0 -11      189.99      211.69     18.04 o
  12   0 -11       39.69       59.01     23.15 o
  14   0 -11       73.06       63.19     33.60 o
   1   1 -11       65.37       74.35      4.09 o
   2   1 -11        5.61        5.70      2.28 o
   3   1 -11       16.20       17.19      2.09 o
   4   1 -11     1134.16     1130.09     17.74 o
   5   1 -11       30.29       22.82      2.59 o
   6   1 -11        4.86        1.27      2.24 o
   7   1 -11        0.05        0.00      3.06 o
   8   1 -11      127.22      114.88      7.86 o
   9   1 -11        4.36        4.64      3.96 o
  10   1 -11       81.36       68.72      6.73 o
  11   1 -11        0.46        5.22      3.66 o
  12   1 -11        7.55       20.13      4.81 o
  13   1 -11        0.39        1.36      5.40 o
  14   1 -11       38.27       60.90     22.60 o
   1   2 -11      226.56      222.45      7.08 o
   2   2 -11     1010.20      974.08     19.34 o
   3   2 -11       30.16       36.44      2.96 o
   4   2 -11        6.95        4.47      2.25 o
   5   2 -11      150.06      144.20      5.25 o
   6   2 -11       52.08       61.38      4.46 o
   7   2 -11        0.53        0.92      4.13 o
   8   2 -11       34.61       16.29      5.28 o
   9   2 -11        0.67        0.00      5.20 o
  10   2 -11      310.37      306.61     15.27 o
  11   2 -11       24.91       22.26      5.66 o
  12   2 -11       28.74       37.81      5.84 o
  13   2 -11       10.90        9.99      7.07 o
  14   2 -11       68.70      123.58     25.73 o
   1   3 -11       31.98       38.02      2.54 o
   2   3 -11      153.21      170.33      6.37 o
   3   3 -11      215.00      211.02      7.66 o
   4   3 -11      401.49      415.74     10.22 o
   5   3 -11        9.40       10.20      2.78 o
   6   3 -11       26.17       32.20      4.63 o
   7   3 -11       12.91       10.72      4.65 o
   8   3 -11       13.58       10.14      5.56 o
   9   3 -11       74.13       79.49      8.48 o
  10   3 -11       16.98        2.22      5.17 o
  11   3 -11       21.06       14.82      5.38 o
  12   3 -11       14.76       19.00      5.26 o
  13   3 -11        3.25       11.51      4.97 o
  14   3 -11       19.88       23.81     10.04 o
   1   4 -11      119.04      119.94      4.87 o
   2   4 -11      412.02      429.26     10.30 o
   3   4 -11       71.16       67.09      4.20 o
   4   4 -11       30.91       24.56      3.23 o
   5   4 -11       49.90       52.77      3.82 o
   6   4 -11       14.19       10.14      4.58 o
   7   4 -11      117.31      112.40     10.31 o
   8   4 -11        0.59        3.81      5.40 o
   9   4 -11        0.35        0.73      5.45 o
  10   4 -11       80.13       87.16      8.80 o
  11   4 -11       31.17       21.96      5.90 o
  12   4 -11       11.82       17.33      5.70 o
  13   4 -11        0.43        7.99      5.13 o
  14   4 -11       35.10       41.62     18.29 o
   1   5 -11      115.07      117.16      5.06 o
   2   5 -11        3.25        3.21      2.49 o
   3   5 -11        6.80        8.21      2.97 o
   4   5 -11      254.12      238.83      7.43 o
   5   5 -11       12.44       14.85      3.28 o
   6   5 -11       12.43       23.26      6.38 o
   7   5 -11      187.91      189.55     10.72 o
   8   5 -11      164.70      164.79     12.19 o
   9   5 -11       34.48       30.85      7.07 o
  10   5 -11       50.75       50.32      8.09 o
  11   5 -11       50.00       57.20      7.43 o
  12   5 -11        5.64       10.25      7.02 o
  13   5 -11        9.08       17.14      8.58 o
   1   6 -11      135.14      139.40      6.17 o
   2   6 -11        6.77        4.15      2.79 o
   3   6 -11       75.57       82.01      5.32 o
   4   6 -11       15.22       13.65      3.34 o
   5   6 -11        9.25        6.64      4.32 o
   6   6 -11       49.10       56.51      6.33 o
   7   6 -11      110.12      106.15      7.94 o
   8   6 -11       87.29       96.56      9.78 o
   9   6 -11       75.37       80.96      9.15 o
  10   6 -11       61.02       68.94      8.19 o
  11   6 -11       14.64       17.56      6.37 o
  12   6 -11       23.35       44.11      7.39 o
  13   6 -11        0.22        0.00     19.60 o
   1   7 -11      235.09      221.07      8.34 o
   2   7 -11      197.34      245.67      8.58 o
   3   7 -11       39.52       31.34      4.13 o
   4   7 -11        4.70        2.52      3.51 o
   5   7 -11      230.98      219.44     11.15 o
   6   7 -11       36.17       29.21      6.18 o
   7   7 -11      267.24      264.57     13.77 o
   8   7 -11       19.52       19.86      6.05 o
   9   7 -11       13.75       14.02      7.69 o
  10   7 -11      131.35      139.25     10.98 o
  11   7 -11       11.39       12.35      6.46 o
  12   7 -11        2.89        0.00      5.71 o
  13   7 -11        6.44        0.00     17.20 o
   1   8 -11     1199.60     1235.61     25.68 o
   2   8 -11      203.30      206.72      8.12 o
   3   8 -11      531.69      550.37     14.39 o
   4   8 -11       70.04       71.67      6.55 o
   5   8 -11        3.56        5.81      4.95 o
   6   8 -11      138.90      120.76      8.70 o
   7   8 -11      102.14      103.09      9.12 o
   8   8 -11       51.27       65.40      7.40 o
   9   8 -11       43.64       27.62      6.40 o
  10   8 -11       33.80       44.83      8.09 o
  11   8 -11       16.07       22.33      6.80 o
  12   8 -11       41.34       44.24      8.09 o
  13   8 -11        1.63       11.68     11.01 o
   1   9 -11      530.63      565.73     14.93 o
   2   9 -11       66.33       75.66      7.18 o
   3   9 -11      187.11      197.77      9.99 o
   4   9 -11       27.73       21.75      5.86 o
   5   9 -11      144.91      135.42      9.14 o
   6   9 -11       49.78       35.36      7.50 o
   7   9 -11       43.73       41.77      6.81 o
   8   9 -11        1.16        0.00      5.14 o
   9   9 -11       15.28        4.87      5.64 o
  10   9 -11       74.54       96.65     16.30 o
  11   9 -11       14.10        0.00      7.24 o
  12   9 -11        1.38        6.79      7.80 o
   1  10 -11       85.67       72.54      6.10 o
   2  10 -11      295.59      328.67     12.24 o
   3  10 -11      143.03      129.77      9.22 o
   4  10 -11       25.72       23.14      5.98 o
   5  10 -11       58.40       65.79      8.90 o
   6  10 -11        2.57        4.41      5.04 o
   7  10 -11       49.51       51.52      7.16 o
   8  10 -11       24.88       18.93      6.10 o
   9  10 -11        8.25        5.76      7.15 o
  10  10 -11       26.74       18.67      6.70 o
  11  10 -11       13.37        6.33      6.64 o
  12  10 -11       17.54       40.80     23.20 o
   1  11 -11        4.67        0.00      4.91 o
   2  11 -11       78.12       64.59     10.54 o
   3  11 -11       76.76       65.58      8.10 o
   4  11 -11       24.07       14.56      6.30 o
   5  11 -11       18.05       21.31      5.90 o
   6  11 -11       10.42        9.07      5.63 o
   7  11 -11       20.05       27.49      7.09 o
   8  11 -11       12.30       11.72      6.74 o
   9  11 -11       25.99       18.89      8.20 o
  10  11 -11       46.98       59.23      9.61 o
  11  11 -11       11.20       20.87      8.33 o
  12  11 -11        0.73        0.00     16.80 o
   1  12 -11        2.76        2.25      4.80 o
   2  12 -11       13.58        9.62      6.56 o
   3  12 -11       12.71       12.23      6.13 o
   4  12 -11        9.48        4.04      5.58 o
   5  12 -11       34.85       25.16      7.02 o
   6  12 -11       10.94       11.53      6.32 o
   7  12 -11       10.78       17.05      6.90 o
   8  12 -11        8.61        3.92      7.23 o
   9  12 -11       26.02       23.66     10.11 o
  10  12 -11       21.90       15.37      7.87 o
  11  12 -11       13.59       11.19      8.96 o
   1  13 -11       11.02        1.46      5.37 o
   2  13 -11       32.54       27.16      7.00 o
   3  13 -11        6.83        0.00      6.13 o
   4  13 -11        0.73        0.00      6.20 o
   5  13 -11       16.07        5.38      5.86 o
   6  13 -11        0.93        0.00      6.70 o
   7  13 -11       20.30       17.04     10.31 o
   8  13 -11       10.98       13.86      8.92 o
   9  13 -11       28.38       49.83      9.40 o
  10  13 -11       16.02       23.67      8.90 o
  11  13 -11        0.92       37.09     19.60 o
   1  14 -11       29.71       19.70      7.67 o
   2  14 -11       86.42       97.83     11.25 o
   3  14 -11       74.92       96.89     11.28 o
   4  14 -11       10.25        5.46      6.51 o
   5  14 -11        4.64        3.55      6.52 o
   6  14 -11       15.20       20.10      9.24 o
   7  14 -11        1.93        0.73     13.26 o
   8  14 -11        1.26        0.50      8.90 o
   9  14 -11       18.03       29.01     18.07 o
  10  14 -11        4.98        2.12      9.54 o
   1  15 -11        8.92       10.70      7.82 o
   2  15 -11       21.99       22.46      8.23 o
   3  15 -11        0.14        0.00      8.48 o
   4  15 -11        0.35        0.00      6.61 o
   5  15 -11       28.69       36.34     10.27 o
   6  15 -11        1.54        0.00      8.12 o
   7  15 -11       12.06        0.00      9.47 o
   8  15 -11        1.08        9.45      9.38 o
   9  15 -11        5.87       12.54      9.73 o
  10  15 -11       15.03       15.44     12.08 o
   1  16 -11        3.33        0.00      7.78 o
   2  16 -11       33.68       44.60     10.29 o
   3  16 -11       42.77       47.57     14.55 o
   4  16 -11        4.25        0.00      8.95 o
   5  16 -11        8.21       23.42     13.05 o
   6  16 -11       15.40       21.57      9.85 o
   7  16 -11        2.84        0.00     13.86 o
   8  16 -11       13.85       24.77     10.56 o
   9  16 -11        7.20       19.55     17.64 o
   1  17 -11        0.13        0.00      8.04 o
   2  17 -11        6.23        0.00      9.14 o
   3  17 -11        7.70        0.00      8.81 o
   4  17 -11        0.75        5.69     10.35 o
   5  17 -11       17.72       13.59     15.84 o
   6  17 -11        0.66       14.14     14.58 o
   7  17 -11        0.52       14.14     11.66 o
   8  17 -11        1.21       10.29      9.87 o
   1  18 -11        3.12        0.00     21.60 o
   2  18 -11       10.47       33.89     12.45 o
   3  18 -11        9.42        1.48     11.73 o
   4  18 -11        0.98        0.50     10.08 o
   5  18 -11        6.40       14.92     28.80 o
   6  18 -11        1.42       14.54     16.81 o
   7  18 -11        1.20        0.00     14.61 o
   1  19 -11        0.17        1.60     15.20 o
   2  19 -11        0.19       27.20     16.80 o
   3  19 -11        2.03        0.64     12.45 o
   4  19 -11        0.59        0.00     13.31 o
   5  19 -11        1.21       14.08     14.64 o
   6  19 -11        2.82       23.10     13.76 o
   1  20 -11        2.86        2.40     17.60 o
   2  20 -11       14.52       10.40     16.80 o
   3  20 -11        5.35        0.00     18.40 o
   4  20 -11        1.42        7.92     16.86 o
   0   0 -10     3933.59     4586.50    134.57 o
   2   0 -10      385.39      378.97     11.08 o
   4   0 -10      339.40      354.75     10.73 o
   6   0 -10       17.65       17.79      3.37 o
   8   0 -10      116.55      115.79      9.87 o
  10   0 -10      505.96      472.08     26.93 o
  12   0 -10      362.24      384.49     27.40 o
  14   0 -10       15.91       14.06      9.60 o
   0   1 -10     2046.55     2139.80     49.31 o
   1   1 -10        0.35        0.00      2.06 o
   2   1 -10       36.75       30.80      2.34 o
   3   1 -10       20.76       21.73      2.10 o
   4   1 -10       91.24       93.25      3.77 o
   5   1 -10       56.42       56.17      3.26 o
   6   1 -10     1006.66     1031.66     17.43 o
   7   1 -10       37.17       42.58      3.68 o
   8   1 -10      954.83      891.82     24.91 o
   9   1 -10       38.24       40.03      7.78 o
  10   1 -10       51.10       59.18      8.64 o
  11   1 -10        9.73        1.76      8.45 o
  12   1 -10       38.30       42.53     10.85 o
  13   1 -10        3.51        7.70      5.41 o
  14   1 -10      124.55      167.90     23.02 o
   0   2 -10      102.74       98.43      6.86 o
   1   2 -10       18.00       20.10      2.75 o
   2   2 -10        0.73        2.82      2.07 o
   3   2 -10       37.08       33.04      2.61 o
   4   2 -10      263.77      260.52      7.63 o
   5   2 -10       96.66      105.24      4.27 o
   6   2 -10      143.14      162.38      5.72 o
   7   2 -10       25.69       30.14      3.70 o
   8   2 -10      111.98      119.58      8.03 o
   9   2 -10       14.68        9.33      4.42 o
  10   2 -10      122.85      129.57      8.80 o
  11   2 -10      120.36      112.76      8.80 o
  12   2 -10      226.03      260.44     18.36 o
  13   2 -10        3.46        5.44      5.76 o
  14   2 -10       15.74       19.35      7.91 o
   0   3 -10      289.00      258.78      8.90 o
   1   3 -10        1.55        0.00      1.88 o
   2   3 -10      599.64      600.03     11.77 o
   3   3 -10      169.32      162.64      5.53 o
   4   3 -10      110.94      111.98      4.55 o
   5   3 -10       68.16       59.28      3.94 o
   6   3 -10      176.99      174.06      6.16 o
   7   3 -10      134.28      123.85      6.49 o
   8   3 -10      212.64      196.70     10.56 o
   9   3 -10       25.56       20.96      5.45 o
  10   3 -10      136.79      152.71     10.39 o
  11   3 -10       20.96       21.79      7.62 o
  12   3 -10       60.71       77.88      6.81 o
  13   3 -10       12.71       10.90      4.29 o
  14   3 -10       82.10      111.50     29.72 o
   0   4 -10      846.44      957.17     22.44 o
   1   4 -10      429.10      416.74      9.33 o
   2   4 -10      103.41      106.07      4.82 o
   3   4 -10      232.01      238.94      7.82 o
   4   4 -10      136.46      156.89      5.56 o
   5   4 -10       13.42       11.15      2.50 o
   6   4 -10      159.82      167.14      6.13 o
   7   4 -10       72.64       66.03      5.82 o
   8   4 -10      185.13      180.67     11.80 o
   9   4 -10       66.27       55.64      7.32 o
  10   4 -10      100.22       94.67      8.26 o
  11   4 -10       69.48       79.47      7.50 o
  12   4 -10      103.38      127.05     12.94 o
  13   4 -10        2.74        1.90      5.20 o
  14   4 -10        8.58        4.88     14.16 o
   0   5 -10       85.53       76.84      5.34 o
   1   5 -10       56.07       60.68      4.05 o
   2   5 -10      187.68      187.17      7.48 o
   3   5 -10       60.89       58.76      3.78 o
   4   5 -10       58.00       60.99      3.86 o
   5   5 -10       29.88       27.75      2.97 o
   6   5 -10      104.05      119.48      5.19 o
   7   5 -10       32.24       25.20      5.10 o
   8   5 -10      344.61      330.65     23.07 o
   9   5 -10      130.12      128.37     14.55 o
  10   5 -10        9.33       19.56      6.36 o
  11   5 -10       20.47       29.66      5.76 o
  12   5 -10       58.51       54.97      7.06 o
  13   5 -10        0.76        0.65      4.41 o
  14   5 -10       45.49       43.51     11.08 o
   0   6 -10      487.48      522.15     22.72 o
   1   6 -10      285.47      299.37     12.57 o
   2   6 -10      203.64      201.90      6.92 o
   3   6 -10      146.50      131.84      5.43 o
   4   6 -10       12.92       14.16      3.37 o
   5   6 -10        2.84        1.08      2.99 o
   6   6 -10        9.42        5.08      3.62 o
   7   6 -10      113.73      114.87      7.79 o
   8   6 -10       11.98       30.39      7.44 o
   9   6 -10        3.21        4.35      5.64 o
  10   6 -10       31.63       38.19      6.74 o
  11   6 -10       22.61       23.40      6.34 o
  12   6 -10       42.67       63.08      7.56 o
  13   6 -10        1.73        0.00      5.13 o
  14   6 -10        4.50        5.45      8.48 o
   0   7 -10      124.72      142.98     14.90 o
   1   7 -10      259.59      249.52      8.62 o
   2   7 -10      255.74      248.52      8.32 o
   3   7 -10       73.61       73.66      5.10 o
   4   7 -10       27.19       24.66      3.40 o
   5   7 -10        3.71        6.22      2.97 o
   6   7 -10      124.83      122.65      8.04 o
   7   7 -10      410.67      391.90     14.98 o
   8   7 -10      164.94      152.01      9.53 o
   9   7 -10       30.92       32.54      6.25 o
  10   7 -10       50.98       61.82      8.31 o
  11   7 -10        3.78       10.84      5.90 o
  12   7 -10       50.04       61.20      7.96 o
  13   7 -10        2.29        4.98      5.80 o
  14   7 -10       37.93       39.64     18.75 o
   0   8 -10      164.26      154.99     10.61 o
   1   8 -10      815.10      773.86     19.42 o
   2   8 -10      238.38      255.28      9.89 o
   3   8 -10      118.29      129.27      6.64 o
   4   8 -10      191.55      218.11      9.72 o
   5   8 -10       62.82       59.53      6.90 o
   6   8 -10        8.43        7.99      4.73 o
   7   8 -10       90.31       79.30      7.35 o
   8   8 -10       17.85       23.72      5.82 o
   9   8 -10        6.27        2.29      5.10 o
  10   8 -10        0.85        0.00      5.39 o
  11   8 -10       53.56       46.43      7.86 o
  12   8 -10        1.91        2.50      5.77 o
  13   8 -10        3.15        0.00      9.59 o
   0   9 -10       94.79       76.59      8.37 o
   1   9 -10      154.13      149.49      6.87 o
   2   9 -10       38.74       50.20      4.93 o
   3   9 -10      409.53      406.82     13.53 o
   4   9 -10      257.31      265.11     10.88 o
   5   9 -10      138.00      170.20      9.86 o
   6   9 -10        8.59        7.86      5.13 o
   7   9 -10      120.33      122.02      8.27 o
   8   9 -10        6.64        1.76      5.11 o
   9   9 -10       22.12       12.36      5.57 o
  10   9 -10       25.50       23.40      6.22 o
  11   9 -10        6.51        7.41      6.28 o
  12   9 -10       23.88       23.87      7.51 o
  13   9 -10        0.06        0.00     13.20 o
   0  10 -10      169.03      150.82     21.56 o
   1  10 -10      159.29      173.97      8.10 o
   2  10 -10       34.04       41.41      4.97 o
   3  10 -10       98.81      101.74      6.32 o
   4  10 -10      158.75      175.22     11.01 o
   5  10 -10        0.34        1.09      4.78 o
   6  10 -10       42.61       37.91      6.35 o
   7  10 -10       12.88       12.77      5.69 o
   8  10 -10        3.93        0.00      5.20 o
   9  10 -10       12.31        9.69      5.52 o
  10  10 -10        1.34       10.25      6.33 o
  11  10 -10       31.69       24.91      7.25 o
  12  10 -10       10.97       12.42      6.97 o
  13  10 -10        1.06       32.80     23.20 o
   0  11 -10       39.70       39.32     14.66 o
   1  11 -10       36.38       26.50      5.21 o
   2  11 -10        4.05        0.00      3.78 o
   3  11 -10      116.78      111.94      9.72 o
   4  11 -10       53.79       57.27      6.32 o
   5  11 -10       39.16       36.44      5.81 o
   6  11 -10       21.01       15.89      5.21 o
   7  11 -10       52.39       59.17      7.44 o
   8  11 -10        5.02        0.85      5.44 o
   9  11 -10        4.29        0.00      6.73 o
  10  11 -10       17.48       18.58      6.98 o
  11  11 -10       23.19       35.30      8.58 o
  12  11 -10        3.43        0.00      8.56 o
   0  12 -10        5.40        5.92      7.18 o
   1  12 -10       12.30        5.58      4.78 o
   2  12 -10       58.79       63.64      8.73 o
   3  12 -10        5.81        0.00      4.58 o
   4  12 -10        9.64        6.62      5.01 o
   5  12 -10        5.34        6.07      5.33 o
   6  12 -10        3.14        0.00      5.02 o
   7  12 -10       19.07       22.27      6.91 o
   8  12 -10        8.06       10.63      6.54 o
   9  12 -10       14.32       19.72      7.51 o
  10  12 -10        5.02        1.55      7.19 o
  11  12 -10       22.07       15.71     12.33 o
  12  12 -10        3.51        1.67     13.78 o
   0  13 -10       11.67        0.00      6.87 o
   1  13 -10        2.91        3.85      4.89 o
   2  13 -10        4.75        0.00      6.25 o
   3  13 -10       52.55       57.67      8.84 o
   4  13 -10       14.40        4.26      6.11 o
   5  13 -10       39.71       34.73      6.47 o
   6  13 -10        4.76        0.00      6.15 o
   7  13 -10        5.67        2.16      5.97 o
   8  13 -10        1.78        0.00      6.52 o
   9  13 -10       15.40       25.62      8.37 o
  10  13 -10        9.64       12.67      7.59 o
  11  13 -10       26.82       15.04      8.87 o
   0  14 -10        0.48        2.11     11.76 o
   1  14 -10       15.82       16.26      5.79 o
   2  14 -10       31.50       30.49      7.13 o
   3  14 -10        2.25        5.18      6.20 o
   4  14 -10       19.07       13.35      6.16 o
   5  14 -10        6.52        5.13      6.23 o
   6  14 -10        6.67        3.22      6.22 o
   7  14 -10        0.28        2.37      9.11 o
   8  14 -10        2.95        0.00      8.19 o
   9  14 -10        8.05       17.85      9.69 o
  10  14 -10        6.42       30.47     21.48 o
  11  14 -10       18.46       51.54     14.60 o
   0  15 -10       14.27       31.00     13.54 o
   1  15 -10       12.73       17.18      7.50 o
   2  15 -10        7.55        1.23      6.04 o
   3  15 -10       13.59       16.38      6.89 o
   4  15 -10        9.34       11.90      7.37 o
   5  15 -10       16.99       11.16      7.21 o
   6  15 -10        2.48        0.00      8.08 o
   7  15 -10        5.97       18.96      9.01 o
   8  15 -10        1.14        3.34      9.00 o
   9  15 -10       20.93       25.20     10.62 o
  10  15 -10        9.30        1.32     11.94 o
   0  16 -10        1.58       14.84     14.00 o
   1  16 -10        2.65        0.00      7.31 o
   2  16 -10       16.84       11.41      9.03 o
   3  16 -10        5.58        3.25      7.02 o
   4  16 -10       22.78       23.46      8.16 o
   5  16 -10        8.02       11.90      8.25 o
   6  16 -10        0.38        4.57      8.15 o
   7  16 -10        1.61        0.00      8.58 o
   8  16 -10        4.66        0.00     12.68 o
   9  16 -10        0.23        0.00      9.07 o
  10  16 -10        8.11       32.87     15.36 o
   0  17 -10        1.37        0.00     19.20 o
   1  17 -10        0.58        0.00     10.39 o
   2  17 -10        1.24        0.00      8.05 o
   3  17 -10       14.67       22.86     12.71 o
   4  17 -10        8.61       11.23     12.11 o
   5  17 -10       22.19       17.26     12.35 o
   6  17 -10        0.30       11.98      9.70 o
   7  17 -10        6.73        0.00      9.84 o
   8  17 -10        1.18        0.00      9.56 o
   9  17 -10        2.31        0.00     14.24 o
   0  18 -10       23.96       63.19     23.20 o
   1  18 -10       10.68        0.00     14.00 o
   2  18 -10        6.50        0.00      9.94 o
   3  18 -10       14.11       28.45     13.49 o
   4  18 -10        6.91        0.00     11.49 o
   5  18 -10        1.59        3.90     10.22 o
   6  18 -10        4.67        1.99     11.52 o
   7  18 -10        0.71        0.24     15.41 o
   8  18 -10        7.34       20.66     15.81 o
   1  19 -10        3.58        3.20     15.20 o
   2  19 -10        1.65        4.08     10.24 o
   3  19 -10        5.97        8.10     10.94 o
   4  19 -10        0.15        9.87     12.00 o
   5  19 -10        1.05       31.57     22.00 o
   6  19 -10        4.15        0.00     11.21 o
   7  19 -10        1.40        0.00     11.48 o
   1  20 -10        0.96        4.00     16.00 o
   2  20 -10       11.67       30.40     16.80 o
   3  20 -10        0.14        1.77     12.11 o
   4  20 -10        1.10        0.00     14.58 o
   5  20 -10        1.55        0.00     15.36 o
   1  21 -10        2.39        1.60     16.80 o
   2  21 -10        2.34        4.80     16.80 o
   3  21 -10        1.85       17.60     21.60 o
   2   0  -9     3535.55     3509.69     69.28 o
   4   0  -9      271.70      278.04      8.39 o
   6   0  -9       22.98       25.50      3.49 o
   8   0  -9       42.62       41.30      7.24 o
  10   0  -9        1.21        0.00      6.00 o
  12   0  -9       35.41       49.06     11.82 o
  14   0  -9       11.53       19.10     12.96 o
   1   1  -9       55.19       62.62      3.07 o
   2   1  -9     1471.23     1558.62     22.91 o
   3   1  -9      217.59      214.56      5.59 o
   4   1  -9      311.17      362.68      7.49 o
   5   1  -9       32.06       28.89      2.38 o
   6   1  -9       98.08      101.69      3.90 o
   7   1  -9       46.01       52.48      4.38 o
   8   1  -9       45.75       45.38      4.22 o
   9   1  -9       37.78       47.66      7.38 o
  10   1  -9      407.18      390.86     20.76 o
  11   1  -9        4.31       13.98      7.04 o
  12   1  -9       29.60       32.32      5.79 o
  13   1  -9        0.61        0.00      4.54 o
  14   1  -9       49.25       67.36     14.02 o
  15   1  -9        3.24       14.67     17.49 o
   1   2  -9        0.54        0.00      1.54 o
   2   2  -9     1079.14     1101.01     19.52 o
   3   2  -9      191.49      191.84      6.76 o
   4   2  -9      265.58      279.58      6.80 o
   5   2  -9       17.54       17.03      2.33 o
   6   2  -9       19.14       23.11      2.56 o
   7   2  -9       40.82       44.39      3.43 o
   8   2  -9      583.23      569.44     15.33 o
   9   2  -9       11.29        7.77      6.42 o
  10   2  -9       47.32       59.77      8.54 o
  11   2  -9        0.96        0.00      5.54 o
  12   2  -9       56.80       57.85      7.62 o
  13   2  -9        7.67        9.05      5.54 o
  14   2  -9        2.41        0.07      5.09 o
  15   2  -9        1.29        0.00     16.86 o
   1   3  -9        9.34        7.12      1.90 o
   2   3  -9        0.25        0.00      1.89 o
   3   3  -9      294.76      300.92      6.93 o
   4   3  -9      202.93      215.99      5.80 o
   5   3  -9      196.43      205.58      6.10 o
   6   3  -9       15.43       14.64      2.55 o
   7   3  -9       55.89       50.33      3.75 o
   8   3  -9      307.25      294.72     10.01 o
   9   3  -9       22.08       13.39      4.39 o
  10   3  -9      653.87      642.97     22.06 o
  11   3  -9       21.40       26.77      5.80 o
  12   3  -9       14.21        6.49      5.99 o
  13   3  -9        1.59        3.18      5.46 o
  14   3  -9       37.72       51.08      7.96 o
  15   3  -9        0.89        0.00     15.94 o
   1   4  -9      661.34      684.38     12.66 o
   2   4  -9     1874.36     1900.03     31.57 o
   3   4  -9      220.28      225.62      6.44 o
   4   4  -9      257.90      259.03      7.61 o
   5   4  -9       15.12       13.55      2.40 o
   6   4  -9      215.96      226.86      7.61 o
   7   4  -9       54.21       50.50      3.78 o
   8   4  -9      257.25      268.75     15.98 o
   9   4  -9      194.40      175.03     18.06 o
  10   4  -9       90.33       83.71      8.51 o
  11   4  -9       15.76       14.16      5.26 o
  12   4  -9       53.93       49.90      8.29 o
  13   4  -9       31.32       40.15      7.37 o
  14   4  -9        5.44        0.00      5.77 o
  15   4  -9        3.39       13.66     21.60 o
   1   5  -9      301.67      278.00      9.71 o
   2   5  -9      914.01      960.85     17.54 o
   3   5  -9      380.40      362.21      8.37 o
   4   5  -9      300.52      321.20      7.98 o
   5   5  -9        7.34        3.78      2.30 o
   6   5  -9       89.42       88.87      4.34 o
   7   5  -9       27.36       33.36      3.44 o
   8   5  -9      431.91      448.87     15.76 o
   9   5  -9       38.21       33.40      5.91 o
  10   5  -9      220.51      226.39     12.16 o
  11   5  -9        6.64        8.52      4.72 o
  12   5  -9        6.94        9.09      4.70 o
  13   5  -9        4.86       10.90      8.12 o
  14   5  -9       13.10       25.10      8.98 o
   1   6  -9       52.75       59.58      3.98 o
   2   6  -9       12.81       15.38      2.81 o
   3   6  -9      245.29      225.09      6.73 o
   4   6  -9       28.84       22.40      2.96 o
   5   6  -9       85.33       84.00      4.35 o
   6   6  -9      177.75      190.04      6.42 o
   7   6  -9       30.71       24.63      4.02 o
   8   6  -9       60.84       63.17      5.94 o
   9   6  -9      117.86      121.92     14.21 o
  10   6  -9       15.03       20.68      5.46 o
  11   6  -9       20.26       22.24      5.60 o
  12   6  -9       25.16       23.39      8.10 o
  13   6  -9       32.95       33.39      5.90 o
  14   6  -9        6.03        0.00     14.59 o
   1   7  -9      274.94      271.11      8.17 o
   2   7  -9      141.40      161.41      6.10 o
   3   7  -9      841.28      815.45     15.72 o
   4   7  -9      308.63      312.04      8.28 o
   5   7  -9       96.22       90.34      4.64 o
   6   7  -9       71.31       73.44      4.52 o
   7   7  -9       38.80       44.88      5.59 o
   8   7  -9      135.18      112.36      7.31 o
   9   7  -9       79.77       68.28      7.33 o
  10   7  -9      105.58      117.63      9.50 o
  11   7  -9       13.26       14.57      6.46 o
  12   7  -9       35.00       27.14      6.62 o
  13   7  -9        7.71        0.64      4.95 o
  14   7  -9       12.91        4.61      9.16 o
   1   8  -9      294.17      301.96      9.56 o
   2   8  -9        4.87        8.53      3.02 o
   3   8  -9     1005.95     1096.17     20.15 o
   4   8  -9      955.02     1020.75     18.25 o
   5   8  -9        7.56       13.13      3.01 o
   6   8  -9       43.64       39.92      4.74 o
   7   8  -9       25.49       16.49      4.74 o
   8   8  -9       74.88       95.81      7.84 o
   9   8  -9      180.72      202.01     10.86 o
  10   8  -9        4.27        4.33      4.98 o
  11   8  -9       22.13       27.20      6.67 o
  12   8  -9        1.31        8.73      5.67 o
  13   8  -9       18.88       28.29      6.07 o
  14   8  -9        0.75        0.00      9.28 o
   1   9  -9      453.73      437.87     12.66 o
   2   9  -9       29.02       36.25      3.94 o
   3   9  -9       29.07       28.15      3.79 o
   4   9  -9      199.50      211.35      7.29 o
   5   9  -9       45.94       49.22      4.34 o
   6   9  -9       95.16       93.60      6.93 o
   7   9  -9        8.07        1.77      4.57 o
   8   9  -9       89.47      100.34      8.08 o
   9   9  -9        0.09       11.00      5.33 o
  10   9  -9       67.52       60.15      7.13 o
  11   9  -9       10.04        6.51      6.06 o
  12   9  -9       46.11       53.11      9.57 o
  13   9  -9        3.59        0.00      9.93 o
   1  10  -9       14.16       11.75      3.49 o
   2  10  -9       73.02       81.24      5.04 o
   3  10  -9      300.68      284.71      9.18 o
   4  10  -9       21.34       21.12      3.71 o
   5  10  -9        1.38        0.00      4.22 o
   6  10  -9        1.34        1.31      4.34 o
   7  10  -9       63.89       59.15      6.46 o
   8  10  -9       72.44       88.81     10.64 o
   9  10  -9       68.09       63.93      8.80 o
  10  10  -9        5.99       10.83      5.68 o
  11  10  -9       12.62       15.72      5.91 o
  12  10  -9        9.04       14.87      6.39 o
  13  10  -9        6.92        9.01     10.00 o
   1  11  -9      124.02      140.12      7.67 o
   2  11  -9       97.14       93.43      6.07 o
   3  11  -9      147.87      144.37      6.46 o
   4  11  -9       16.82       15.98      5.28 o
   5  11  -9      105.09      111.22      7.79 o
   6  11  -9       10.40        3.95      4.42 o
   7  11  -9        7.39        2.33      4.57 o
   8  11  -9       16.32       14.40      5.57 o
   9  11  -9        0.95        7.73      5.55 o
  10  11  -9       60.89       67.62      7.86 o
  11  11  -9        9.22       16.32      6.39 o
  12  11  -9       30.42       40.83      9.03 o
  13  11  -9        1.17        0.00     14.01 o
   1  12  -9       10.81        4.57      3.87 o
   2  12  -9       52.17       52.49      5.55 o
   3  12  -9       43.68       39.55      5.19 o
   4  12  -9       88.21       93.21      7.08 o
   5  12  -9       17.14       16.00      5.08 o
   6  12  -9        2.61        0.00      4.66 o
   7  12  -9       24.35       33.25      5.87 o
   8  12  -9      104.86      126.28      9.44 o
   9  12  -9       68.36       65.52      9.62 o
  10  12  -9       11.37       16.63      7.48 o
  11  12  -9        0.53        0.00      6.87 o
  12  12  -9        7.90        0.00      7.49 o
   1  13  -9        0.92        0.62      5.07 o
   2  13  -9       17.09       12.82      5.22 o
   3  13  -9       16.90       13.94      5.85 o
   4  13  -9       47.64       39.28      6.15 o
   5  13  -9       30.99       41.48      6.36 o
   6  13  -9        4.78        2.44      5.14 o
   7  13  -9        5.62        6.92      5.84 o
   8  13  -9        3.71        0.00      5.94 o
   9  13  -9       13.20       13.36      7.73 o
  10  13  -9       52.93       51.66      9.35 o
  11  13  -9       14.87       24.68      8.25 o
  12  13  -9        9.82       12.25     14.46 o
   1  14  -9        5.04        0.00      5.29 o
   2  14  -9       85.31       85.08      8.54 o
   3  14  -9       60.45       62.71      8.30 o
   4  14  -9       10.62        8.06      6.81 o
   5  14  -9        3.32        5.15      6.33 o
   6  14  -9        3.19       17.04      6.28 o
   7  14  -9        8.05       20.40      8.04 o
   8  14  -9       54.73       65.49     10.85 o
   9  14  -9       30.60       35.95      8.63 o
  10  14  -9        2.97        6.37      7.63 o
  11  14  -9        5.31       10.67      9.85 o
   1  15  -9        5.85        9.33      6.87 o
   2  15  -9       20.77       14.38      6.30 o
   3  15  -9        0.77        1.90      6.23 o
   4  15  -9       15.15       51.85     16.59 o
   5  15  -9        2.90        0.00      6.15 o
   6  15  -9        2.19        0.00      6.28 o
   7  15  -9        0.68        4.99      7.97 o
   8  15  -9        2.32        7.21      8.67 o
   9  15  -9        3.40        0.00      8.17 o
  10  15  -9        8.09        6.99      9.64 o
  11  15  -9        4.80        3.40     12.35 o
   1  16  -9        9.17        5.89      7.53 o
   2  16  -9       34.78       38.74      8.11 o
   3  16  -9        5.39        4.79     10.08 o
   4  16  -9       12.48        8.54      7.04 o
   5  16  -9       19.99       24.68      8.06 o
   6  16  -9        0.44        0.00      7.17 o
   7  16  -9        3.39       11.92      9.09 o
   8  16  -9        5.33        4.84      8.89 o
   9  16  -9        4.76        0.00      9.16 o
  10  16  -9        1.01        0.95     10.43 o
   1  17  -9       15.32       17.09     10.38 o
   2  17  -9        1.98        0.00      7.71 o
   3  17  -9       11.28        2.83      7.96 o
   4  17  -9       33.25       52.86      8.73 o
   5  17  -9       15.30       17.21      8.81 o
   6  17  -9        4.48        2.90      8.76 o
   7  17  -9        2.21       12.78      9.62 o
   8  17  -9        2.32       10.65     13.28 o
   9  17  -9        0.81        0.00      9.76 o
   1  18  -9       10.21       21.84      8.77 o
   2  18  -9       20.29       16.72      9.45 o
   3  18  -9       14.75        2.51      9.34 o
   4  18  -9       28.81       24.12     10.03 o
   5  18  -9        2.95        0.00      9.08 o
   6  18  -9        1.24        0.00     17.78 o
   7  18  -9        6.38       25.56     11.03 o
   8  18  -9        9.56        0.00     20.67 o
   9  18  -9        5.18       14.55     12.29 o
   1  19  -9        3.43       12.67      9.40 o
   2  19  -9        2.25        0.00     10.05 o
   3  19  -9        0.81        0.00     10.24 o
   4  19  -9        1.30        9.53      9.47 o
   5  19  -9        9.58        4.52      9.95 o
   6  19  -9        0.66       15.75     12.05 o
   7  19  -9        2.43       13.97     12.56 o
   8  19  -9        4.39       31.20     23.20 o
   1  20  -9        5.29        0.00     15.20 o
   2  20  -9        1.01        0.00     11.34 o
   3  20  -9        1.62        0.00     13.60 o
   4  20  -9        0.57        0.00     14.00 o
   5  20  -9        0.18        2.17     15.33 o
   6  20  -9        3.05        0.00     17.17 o
   1  21  -9        8.24       11.20     16.00 o
   2  21  -9        3.66        0.00     14.40 o
   3  21  -9        1.03       13.53     25.20 o
   4  21  -9        9.75       15.17     24.00 o
   5  21  -9        0.71        0.00     17.60 o
   1  22  -9        0.51        0.00     16.80 o
   2  22  -9        9.24        0.00     17.60 o
   0   0  -8      145.39      133.31      7.65 o
   2   0  -8      394.37      345.56      8.84 o
   4   0  -8      113.10      146.46      6.26 o
   6   0  -8      277.25      340.33     10.80 o
   8   0  -8     2197.03     2265.54     93.06 o
  10   0  -8      743.32      625.54     53.60 o
  12   0  -8       15.67       25.21     12.58 o
  14   0  -8       55.01       46.69     22.40 o
   0   1  -8     2268.79     2335.79     46.54 o
   1   1  -8      100.27       93.59      3.14 o
   2   1  -8      336.11      398.73      7.42 o
   3   1  -8      120.21      121.29      4.54 o
   4   1  -8     1618.20     1831.22     27.14 o
   5   1  -8       62.09       67.61      3.15 o
   6   1  -8       26.05       24.13      2.35 o
   7   1  -8       21.27       19.43      2.54 o
   8   1  -8       21.43       16.99      3.19 o
   9   1  -8      144.14      121.83      6.57 o
  10   1  -8      864.32      869.20     30.65 o
  11   1  -8       13.46       17.58      4.66 o
  12   1  -8       30.12       17.29      8.20 o
  13   1  -8        7.83        0.00      7.31 o
  14   1  -8       10.45       11.11      5.08 o
  15   1  -8        0.83       16.19     21.20 o
   0   2  -8        1.82        0.00      2.00 o
   1   2  -8       30.66       39.41      2.22 o
   2   2  -8     2029.02     2287.90     38.90 o
   3   2  -8       30.07       26.08      2.20 o
   4   2  -8      191.37      218.59      5.79 o
   5   2  -8        4.11        0.00      1.67 o
   6   2  -8       54.25       55.13      2.87 o
   7   2  -8       56.17       49.46      3.64 o
   8   2  -8      563.70      537.60     14.05 o
   9   2  -8       18.11       19.82      4.42 o
  10   2  -8      337.49      355.82     17.27 o
  11   2  -8       39.00       40.46      6.32 o
  12   2  -8       63.60       69.66      7.20 o
  13   2  -8        4.99        2.78      4.56 o
  14   2  -8       58.94       74.11      7.80 o
  15   2  -8        8.48        8.95     13.73 o
   0   3  -8      952.01     1064.98     24.60 o
   1   3  -8       40.70       38.13      2.38 o
   2   3  -8        4.86        0.00      2.25 o
   3   3  -8      699.84      647.91     11.50 o
   4   3  -8     3153.08     3524.75     52.10 o
   5   3  -8       38.67       35.08      2.60 o
   6   3  -8      257.69      264.99      6.92 o
   7   3  -8       94.50       83.20      5.11 o
   8   3  -8       41.37       32.67      3.84 o
   9   3  -8       33.14       23.89      3.42 o
  10   3  -8      245.00      249.98     14.53 o
  11   3  -8       21.81       19.35      6.93 o
  12   3  -8       20.36       15.23      6.96 o
  13   3  -8        9.60        3.50      5.34 o
  14   3  -8       16.70       22.00      5.93 o
  15   3  -8        1.06        0.00      7.29 o
   0   4  -8     1921.61     1991.13     45.64 o
   1   4  -8      312.92      330.11      7.54 o
   2   4  -8      829.47      987.92     16.91 o
   3   4  -8       94.60       89.57      4.53 o
   4   4  -8      453.82      415.92      8.53 o
   5   4  -8       22.30       22.62      2.42 o
   6   4  -8        8.17        6.95      2.26 o
   7   4  -8       58.61       57.29      3.65 o
   8   4  -8      608.92      614.78     14.77 o
   9   4  -8       54.52       52.19      6.59 o
  10   4  -8      160.92      156.90      8.68 o
  11   4  -8       22.97       25.31      3.89 o
  12   4  -8       56.44       73.79      8.29 o
  13   4  -8       23.85       24.09      6.36 o
  14   4  -8       58.32       70.84     12.28 o
  15   4  -8        8.06       11.29      7.78 o
   0   5  -8     1180.22     1085.76     31.03 o
   1   5  -8       67.44       62.22      3.75 o
   2   5  -8       81.99       91.12      5.10 o
   3   5  -8      254.21      233.21      6.68 o
   4   5  -8     1933.28     2048.86     32.91 o
   5   5  -8       61.07       68.80      4.52 o
   6   5  -8       79.23       78.81      3.92 o
   7   5  -8       25.54       29.29      3.12 o
   8   5  -8      123.43      132.31      6.18 o
   9   5  -8      106.90      103.40     11.14 o
  10   5  -8      355.00      355.77     15.82 o
  11   5  -8        4.93        4.96      3.98 o
  12   5  -8       13.56        4.61      5.21 o
  13   5  -8       11.73        5.40      4.80 o
  14   5  -8       25.32       20.28      4.54 o
  15   5  -8        0.18        4.58     14.65 o
   0   6  -8     2681.77     2814.76     69.50 o
   1   6  -8      176.36      179.33      5.92 o
   2   6  -8     1221.88     1255.23     21.64 o
   3   6  -8      405.84      403.19      9.19 o
   4   6  -8      192.77      199.98      6.16 o
   5   6  -8      347.90      315.27      7.85 o
   6   6  -8        6.84        3.80      2.33 o
   7   6  -8      115.04      112.45      5.60 o
   8   6  -8      450.13      478.34     12.01 o
   9   6  -8      148.38      162.63      8.77 o
  10   6  -8       62.39       70.74      6.19 o
  11   6  -8       60.54       61.28      6.80 o
  12   6  -8       25.48       32.51      9.60 o
  13   6  -8       40.83       42.46      5.92 o
  14   6  -8       72.79       79.52      7.13 o
  15   6  -8        0.10        9.08     11.00 o
   0   7  -8       77.39       63.20      5.84 o
   1   7  -8       68.48       69.81      4.22 o
   2   7  -8      462.53      502.80     10.76 o
   3   7  -8      498.88      479.23     11.79 o
   4   7  -8      331.03      348.51      8.33 o
   5   7  -8       55.34       53.90      3.50 o
   6   7  -8      120.62      118.44      5.05 o
   7   7  -8      176.73      171.06      6.47 o
   8   7  -8       33.19       21.13      5.03 o
   9   7  -8       65.98       66.42      6.78 o
  10   7  -8       45.42       45.11      7.39 o
  11   7  -8       34.62       27.76      6.18 o
  12   7  -8       19.28       21.46      5.45 o
  13   7  -8       18.73       23.34      5.67 o
  14   7  -8        9.20       11.43      9.41 o
   0   8  -8       53.11       62.78      8.36 o
   1   8  -8       50.08       56.19      4.85 o
   2   8  -8       85.26       97.45      4.48 o
   3   8  -8      129.10      130.58      5.74 o
   4   8  -8       17.33       13.54      2.98 o
   5   8  -8      276.94      255.30      7.40 o
   6   8  -8       50.14       54.43      3.88 o
   7   8  -8       92.77      105.53      6.64 o
   8   8  -8       57.51       66.20      6.30 o
   9   8  -8      100.08       88.74      7.58 o
  10   8  -8       34.66       35.91      5.91 o
  11   8  -8       23.95       34.36      6.43 o
  12   8  -8       33.49       31.65      6.41 o
  13   8  -8       45.72       52.00      7.22 o
  14   8  -8       36.80       54.12     13.07 o
   0   9  -8      647.80      702.38     46.53 o
   1   9  -8      114.72      106.93      5.25 o
   2   9  -8        1.37        3.36      2.58 o
   3   9  -8      724.55      722.72     13.95 o
   4   9  -8       29.86       29.44      3.54 o
   5   9  -8      124.35      120.90      5.22 o
   6   9  -8       14.60       17.85      3.46 o
   7   9  -8       95.57       99.73      7.18 o
   8   9  -8      150.40      160.71      8.92 o
   9   9  -8       88.92       99.83      8.06 o
  10   9  -8        2.22        0.00      4.72 o
  11   9  -8       36.27       32.17      7.22 o
  12   9  -8       54.62       57.54      7.92 o
  13   9  -8        6.96        0.00      5.68 o
  14   9  -8       16.66        0.00      9.98 o
   0  10  -8       54.65       66.22      8.49 o
   1  10  -8      133.46      113.07      5.51 o
   2  10  -8       98.10       95.70      4.85 o
   3  10  -8       63.57       67.71      4.13 o
   4  10  -8      121.00      138.62      5.69 o
   5  10  -8        3.77        0.00      2.81 o
   6  10  -8        6.86       10.16      4.24 o
   7  10  -8      131.06      133.30      8.27 o
   8  10  -8       10.93       18.15      5.53 o
   9  10  -8        9.15        8.09      5.40 o
  10  10  -8        9.25        8.46      6.04 o
  11  10  -8        8.01        3.06      5.65 o
  12  10  -8       13.43       25.47      6.64 o
  13  10  -8       42.23       42.81      7.13 o
  14  10  -8        2.11       14.21     10.10 o
   0  11  -8      164.63      160.22      8.82 o
   1  11  -8      177.32      180.40      7.83 o
   2  11  -8        6.19        3.63      2.60 o
   3  11  -8        5.61        0.00      3.06 o
   4  11  -8       43.86       32.58      3.67 o
   5  11  -8       12.92       12.32      4.30 o
   6  11  -8       10.60       13.74      4.88 o
   7  11  -8       35.27       34.53      5.72 o
   8  11  -8      105.18      112.32      8.52 o
   9  11  -8       49.33       39.49      6.67 o
  10  11  -8        1.01        0.00      5.08 o
  11  11  -8        1.41        0.00      5.51 o
  12  11  -8       51.36       51.74      7.81 o
  13  11  -8        1.99        1.04      9.30 o
   0  12  -8       28.40       25.22      8.05 o
   1  12  -8       55.70       47.90      4.41 o
   2  12  -8       60.46       62.75      4.62 o
   3  12  -8       42.77       37.85      4.41 o
   4  12  -8       13.33       15.41      4.50 o
   5  12  -8       14.52        8.94      4.64 o
   6  12  -8        7.10        1.93      4.48 o
   7  12  -8       77.70       88.28      7.38 o
   8  12  -8        0.50        8.27      5.45 o
   9  12  -8       35.77       33.93      6.70 o
  10  12  -8       12.86       10.99      7.24 o
  11  12  -8        5.07       12.39      6.81 o
  12  12  -8        0.61        0.00      7.68 o
  13  12  -8       25.15       49.94     30.00 o
   0  13  -8      266.82      313.69     24.56 o
   1  13  -8        3.11       10.70      5.22 o
   2  13  -8        6.46        2.42      3.61 o
   3  13  -8       20.11       11.40      4.72 o
   4  13  -8        3.23        5.30      4.36 o
   5  13  -8       71.90       79.07      6.92 o
   6  13  -8       11.23       16.20      5.61 o
   7  13  -8        1.05        0.16      5.22 o
   8  13  -8       27.35       37.60      7.42 o
   9  13  -8       18.40       20.45     10.38 o
  10  13  -8        9.48       15.47      7.66 o
  11  13  -8        3.04       17.84      7.70 o
  12  13  -8       20.58       17.01     10.31 o
   0  14  -8        4.64        0.00      6.68 o
   1  14  -8        8.95       18.51      5.54 o
   2  14  -8       85.48       75.65      7.81 o
   3  14  -8       69.25       58.73      7.62 o
   4  14  -8        3.39        3.55      5.82 o
   5  14  -8       10.50        0.05      4.99 o
   6  14  -8        5.36        0.00      4.97 o
   7  14  -8       54.07       76.50      8.09 o
   8  14  -8        1.17        0.00      6.23 o
   9  14  -8       10.63        0.00      6.64 o
  10  14  -8       12.57       16.66      7.95 o
  11  14  -8        5.02       16.10      8.05 o
  12  14  -8        1.79        8.46      9.82 o
   0  15  -8      177.10      153.60     15.52 o
   1  15  -8        3.25        0.00      5.41 o
   2  15  -8       25.54       17.83      5.92 o
   3  15  -8       16.48       13.07      6.78 o
   4  15  -8        6.12        0.00      5.64 o
   5  15  -8        6.20        0.00      5.86 o
   6  15  -8        0.10        9.09      6.22 o
   7  15  -8        7.32        5.46      7.34 o
   8  15  -8       28.33       36.49      9.83 o
   9  15  -8       12.11        0.60      8.77 o
  10  15  -8        6.29        0.85      9.23 o
  11  15  -8        2.99        1.67     10.28 o
   0  16  -8       15.52        4.63     13.91 o
   1  16  -8        0.19        0.00      6.53 o
   2  16  -8       38.28       40.49      7.19 o
   3  16  -8       21.28       12.53      6.83 o
   4  16  -8        6.00        5.76      6.75 o
   5  16  -8        6.81       10.91      6.89 o
   6  16  -8        7.92       14.19      7.38 o
   7  16  -8        9.05       11.75      8.67 o
   8  16  -8        7.85       17.33     10.74 o
   9  16  -8        5.14        7.34      9.66 o
  10  16  -8        5.05        5.41      9.40 o
  11  16  -8        1.05       17.85     13.26 o
   0  17  -8       55.86       61.82     15.94 o
   1  17  -8        0.72        0.00      7.04 o
   2  17  -8        1.33        0.00      6.44 o
   3  17  -8       12.40       13.65      9.19 o
   4  17  -8        6.12       14.89      7.11 o
   5  17  -8       11.07       12.37      7.49 o
   6  17  -8        4.12        0.00      7.48 o
   7  17  -8        0.95        0.00      8.54 o
   8  17  -8       18.64       19.80     10.07 o
   9  17  -8        5.16        0.44      9.36 o
  10  17  -8        5.47        0.00     12.45 o
   0  18  -8        1.48       29.88     12.86 o
   1  18  -8        0.07        2.01     11.98 o
   2  18  -8       11.68       12.53      8.01 o
   3  18  -8       15.85       11.96      8.09 o
   4  18  -8        4.21        1.81      9.04 o
   5  18  -8        9.17       12.44      9.44 o
   6  18  -8        5.20        0.50     10.27 o
   7  18  -8       23.23       38.42     10.59 o
   8  18  -8        1.93        1.09     10.27 o
   9  18  -8        3.48        0.00     13.44 o
   0  19  -8        1.87        4.03     12.86 o
   1  19  -8        2.10        5.31     12.13 o
   2  19  -8        2.21        0.00     10.44 o
   3  19  -8        6.89        0.00      8.46 o
   4  19  -8        0.40        4.17      9.41 o
   5  19  -8        5.35        7.35      9.72 o
   6  19  -8        7.13        0.04     11.74 o
   7  19  -8        0.84        0.00     15.23 o
   8  19  -8       13.41       13.79     13.45 o
   1  20  -8        0.37        0.00     10.51 o
   2  20  -8        0.08        1.05     10.46 o
   3  20  -8        0.81        0.00      9.71 o
   4  20  -8        0.03        7.43      9.98 o
   5  20  -8        0.68        4.54      9.85 o
   6  20  -8       11.68        5.93     12.09 o
   7  20  -8        1.94        8.11     21.33 o
   1  21  -8        0.87        4.00     15.20 o
   2  21  -8       13.47        0.00     14.19 o
   3  21  -8        0.31       17.12     14.04 o
   4  21  -8        0.54        0.00     13.26 o
   5  21  -8        1.47        0.00     12.52 o
   6  21  -8        2.28       10.80     13.36 o
   1  22  -8        0.44        0.00     16.00 o
   2  22  -8        2.22       11.77     15.18 o
   3  22  -8        0.60       17.01     14.19 o
   4  22  -8        2.51        0.00     15.36 o
   2   0  -7     4002.11     4075.76     71.18 o
   4   0  -7     4909.54     5499.29    116.91 o
   6   0  -7     1202.59     1205.95     28.69 o
   8   0  -7     1676.49     1514.76     56.66 o
  10   0  -7      111.96      103.88     16.38 o
  12   0  -7      138.18      113.80     17.45 o
  14   0  -7        7.88       14.91     11.11 o
   1   1  -7       25.67       22.96      1.55 o
   2   1  -7       50.50       49.00      2.32 o
   3   1  -7       39.57       45.54      2.29 o
   4   1  -7      607.78      654.19     11.34 o
   5   1  -7       95.75       99.78      3.81 o
   6   1  -7      412.37      432.60      8.51 o
   7   1  -7       14.15       12.00      2.21 o
   8   1  -7       10.16        2.49      2.33 o
   9   1  -7        5.92       17.95      4.71 o
  10   1  -7     1078.18      955.98     39.14 o
  11   1  -7       32.91       22.61      8.20 o
  12   1  -7       18.28        9.19      7.40 o
  13   1  -7        2.47        0.00      5.15 o
  14   1  -7        2.63        0.00      5.59 o
  15   1  -7        2.91        0.00      4.53 o
   1   2  -7      148.12      150.19      3.96 o
   2   2  -7       54.36       58.77      2.44 o
   3   2  -7       85.98       81.37      3.26 o
   4   2  -7     1314.28     1424.52     21.28 o
   5   2  -7        6.92        3.88      1.51 o
   6   2  -7      736.81      741.04     13.73 o
   7   2  -7       47.77       53.46      3.70 o
   8   2  -7      749.70      757.45     19.32 o
   9   2  -7       73.60       64.26      4.82 o
  10   2  -7      340.49      351.30     16.35 o
  11   2  -7        1.69        3.00      6.90 o
  12   2  -7      138.38      150.48     10.87 o
  13   2  -7        0.92        0.00      5.81 o
  14   2  -7       13.95       15.82      5.22 o
  15   2  -7        3.15       14.70      9.45 o
   1   3  -7       63.49       59.38      2.77 o
   2   3  -7     2354.11     2516.54     37.60 o
   3   3  -7      514.78      539.70      9.81 o
   4   3  -7     1866.41     1973.59     29.88 o
   5   3  -7      107.35      117.66      3.93 o
   6   3  -7      204.70      183.72      5.19 o
   7   3  -7       32.25       31.81      2.53 o
   8   3  -7      799.73      789.57     19.50 o
   9   3  -7      135.80      136.81      7.28 o
  10   3  -7      627.48      613.99     24.24 o
  11   3  -7        3.82        1.79      7.94 o
  12   3  -7        6.76        9.82      4.84 o
  13   3  -7       35.65       43.50      7.41 o
  14   3  -7        2.25        2.07      5.12 o
  15   3  -7        0.86        2.00      5.08 o
   1   4  -7       38.28       36.43      3.27 o
   2   4  -7      482.17      472.01      9.17 o
   3   4  -7      492.39      515.42      9.48 o
   4   4  -7     2328.66     2361.54     35.68 o
   5   4  -7       95.47       96.79      3.68 o
   6   4  -7       32.87       28.51      2.55 o
   7   4  -7       28.24       25.72      2.51 o
   8   4  -7     1359.45     1357.91     25.64 o
   9   4  -7       96.31       93.66      5.56 o
  10   4  -7      314.73      353.85     16.81 o
  11   4  -7        0.62        2.08      5.23 o
  12   4  -7       55.97       76.41      9.96 o
  13   4  -7       25.28       34.64      6.62 o
  14   4  -7        7.01        5.60      5.75 o
  15   4  -7        0.02        0.00      5.44 o
   1   5  -7      464.22      452.15      8.86 o
   2   5  -7      128.86      118.11      4.27 o
   3   5  -7      270.92      281.19      7.08 o
   4   5  -7       57.91       56.59      3.09 o
   5   5  -7      319.47      351.48      7.23 o
   6   5  -7       49.80       53.49      2.99 o
   7   5  -7       30.30       23.98      2.93 o
   8   5  -7      241.68      237.47      7.93 o
   9   5  -7      340.38      323.80     10.15 o
  10   5  -7      646.71      665.62     19.56 o
  11   5  -7       21.12       26.99      4.58 o
  12   5  -7       20.41       20.77      4.77 o
  13   5  -7       62.48       60.59      5.87 o
  14   5  -7        4.20        7.77      6.86 o
  15   5  -7        1.31        9.07      6.61 o
   1   6  -7     1293.81     1334.09     23.65 o
   2   6  -7     4959.24     5197.54     78.56 o
   3   6  -7     1049.78     1064.66     18.70 o
   4   6  -7      788.24      880.19     14.95 o
   5   6  -7       98.33       93.92      3.85 o
   6   6  -7       11.55       15.51      2.34 o
   7   6  -7      212.20      195.99      5.87 o
   8   6  -7     1542.02     1596.89     27.80 o
   9   6  -7       43.52       44.19      4.54 o
  10   6  -7      161.87      178.49      8.94 o
  11   6  -7        5.79        7.32      4.52 o
  12   6  -7       32.62       30.06      5.37 o
  13   6  -7       61.02       70.65      6.61 o
  14   6  -7        6.01       14.14      4.77 o
  15   6  -7        0.29        0.00      7.55 o
   1   7  -7     1202.54     1268.01     22.59 o
   2   7  -7     4053.08     4299.61     62.40 o
   3   7  -7      652.33      649.96     11.89 o
   4   7  -7       17.19       20.26      2.63 o
   5   7  -7      260.34      275.61      6.89 o
   6   7  -7       31.58       26.87      2.85 o
   7   7  -7       98.20       94.98      4.41 o
   8   7  -7      129.81      165.60      6.37 o
   9   7  -7      645.08      608.97     16.58 o
  10   7  -7      278.23      285.37     13.18 o
  11   7  -7       59.68       60.19      6.93 o
  12   7  -7       10.36       11.38      4.77 o
  13   7  -7       54.27       55.79      6.34 o
  14   7  -7        9.75        9.08      6.64 o
  15   7  -7        2.83        0.00      8.47 o
   1   8  -7      419.95      418.14     10.29 o
   2   8  -7       70.87       75.18      3.69 o
   3   8  -7      411.70      444.66      9.21 o
   4   8  -7      176.66      199.22      6.98 o
   5   8  -7      165.90      170.37      5.38 o
   6   8  -7      112.48      126.94      4.86 o
   7   8  -7      747.19      753.66     14.94 o
   8   8  -7      729.00      729.45     21.99 o
   9   8  -7       55.39       65.23      6.52 o
  10   8  -7       24.00       23.51      5.47 o
  11   8  -7       17.47       19.03      5.85 o
  12   8  -7       19.45       19.72      5.72 o
  13   8  -7       39.92       44.84      6.81 o
  14   8  -7       18.07       27.20      6.08 o
  15   8  -7        0.99       17.39     10.58 o
   1   9  -7       14.27       18.80      2.60 o
   2   9  -7      153.00      137.27      4.94 o
   3   9  -7      719.16      758.49     13.99 o
   4   9  -7      264.73      275.75      7.07 o
   5   9  -7      144.44      143.74      5.48 o
   6   9  -7        6.47       12.17      3.05 o
   7   9  -7       49.76       57.91      4.94 o
   8   9  -7       35.55       37.22      5.50 o
   9   9  -7      355.24      366.52     22.12 o
  10   9  -7      140.87      131.91      8.87 o
  11   9  -7       27.02       35.38      6.38 o
  12   9  -7       21.33       28.51      6.98 o
  13   9  -7       38.14       21.22      6.29 o
  14   9  -7        2.23        6.70      9.68 o
   1  10  -7      366.59      359.39      9.19 o
   2  10  -7       44.16       51.10      3.30 o
   3  10  -7       57.79       52.30      3.41 o
   4  10  -7      255.26      256.60      7.06 o
   5  10  -7        5.22       12.68      3.05 o
   6  10  -7       66.31       69.11      4.36 o
   7  10  -7      179.90      227.89     10.19 o
   8  10  -7      649.01      675.29     19.34 o
   9  10  -7       37.78       25.43      5.79 o
  10  10  -7       27.33       23.19      5.62 o
  11  10  -7        1.79        4.66      5.58 o
  12  10  -7        7.32       12.42      5.46 o
  13  10  -7       29.72       15.21      6.37 o
  14  10  -7        7.82       21.67     10.29 o
   1  11  -7       33.48       32.99      3.60 o
   2  11  -7      129.96      138.31      6.69 o
   3  11  -7      122.02      116.65      5.33 o
   4  11  -7       74.06       67.75      4.31 o
   5  11  -7        9.68       13.26      3.26 o
   6  11  -7        1.17        0.00      4.09 o
   7  11  -7       29.38       36.68      5.88 o
   8  11  -7       20.99       26.25      5.48 o
   9  11  -7       89.50       96.09      8.05 o
  10  11  -7       13.20        8.40      6.37 o
  11  11  -7        6.41       10.46      5.77 o
  12  11  -7       11.37       16.18      6.29 o
  13  11  -7       12.84       17.85      7.15 o
  14  11  -7        0.91        0.00     14.50 o
   1  12  -7       34.89       29.88      4.02 o
   2  12  -7       12.97        6.88      3.00 o
   3  12  -7       97.01      120.96      6.19 o
   4  12  -7      147.44      147.33      6.56 o
   5  12  -7       18.33       19.21      4.39 o
   6  12  -7       12.92       22.01      5.10 o
   7  12  -7       75.99       85.75      7.14 o
   8  12  -7       95.93       95.98      7.57 o
   9  12  -7       39.28       44.27      6.77 o
  10  12  -7       17.57       22.21      6.24 o
  11  12  -7        5.44        0.00      5.93 o
  12  12  -7        6.93        1.18      6.92 o
  13  12  -7        8.74        0.00      7.28 o
   1  13  -7        8.08        9.16      3.95 o
   2  13  -7      163.10      145.94      6.04 o
   3  13  -7      105.86       88.81      5.66 o
   4  13  -7       21.86       24.06      4.87 o
   5  13  -7       22.22       19.85      5.04 o
   6  13  -7        1.37        1.24      4.66 o
   7  13  -7       10.03        0.97      4.82 o
   8  13  -7       40.58       33.39      6.63 o
   9  13  -7      149.91      139.49     10.71 o
  10  13  -7        1.74        8.99      6.60 o
  11  13  -7       11.62        5.86      7.18 o
  12  13  -7        5.45        6.87      7.19 o
  13  13  -7        3.97       10.12     11.69 o
   1  14  -7      149.05      114.75      8.37 o
   2  14  -7       79.42       68.28      7.00 o
   3  14  -7        1.14        0.00      5.14 o
   4  14  -7       35.85       26.94      5.19 o
   5  14  -7       26.13       33.29      6.21 o
   6  14  -7        3.95        1.85      6.38 o
   7  14  -7      155.70      165.34     10.60 o
   8  14  -7       59.82       69.62      8.67 o
   9  14  -7       19.46       22.10      7.08 o
  10  14  -7       27.22       32.40      8.25 o
  11  14  -7        2.59        1.86      8.91 o
  12  14  -7        2.95        8.00     12.01 o
   1  15  -7       28.71       50.61      6.70 o
   2  15  -7       11.61        8.76      6.32 o
   3  15  -7       16.28       10.01      5.63 o
   4  15  -7       17.89       18.47      8.94 o
   5  15  -7       33.41       32.09      7.32 o
   6  15  -7        2.69        3.02      6.20 o
   7  15  -7        1.64        9.62      5.84 o
   8  15  -7       14.11       15.38      7.02 o
   9  15  -7       29.69       29.61      8.33 o
  10  15  -7        5.79        8.73      7.51 o
  11  15  -7        3.85       12.85      8.02 o
  12  15  -7        2.43        2.74      9.21 o
   1  16  -7        0.79        4.76      5.82 o
   2  16  -7        4.50        1.98      5.77 o
   3  16  -7       26.49       24.31      7.11 o
   4  16  -7        0.75       11.11      5.97 o
   5  16  -7       18.15        9.85      6.66 o
   6  16  -7        3.43       16.12      6.95 o
   7  16  -7       29.23       42.05      8.48 o
   8  16  -7       32.29       40.72     10.12 o
   9  16  -7        1.55        0.00      9.01 o
  10  16  -7        4.73        1.86      8.64 o
  11  16  -7        1.73        3.45     11.84 o
   1  17  -7       13.41       20.87      8.08 o
   2  17  -7       23.06       25.63     11.21 o
   3  17  -7       17.76       13.65      6.90 o
   4  17  -7        3.50        6.98      6.57 o
   5  17  -7       10.52        4.52      7.27 o
   6  17  -7       21.23       49.39      8.63 o
   7  17  -7        4.27        7.88      8.53 o
   8  17  -7        2.49        0.00      9.05 o
   9  17  -7       15.08       14.49     14.20 o
  10  17  -7        2.16        4.53     11.29 o
   1  18  -7       26.02       28.30      9.41 o
   2  18  -7       11.89        9.71      7.72 o
   3  18  -7       23.43       16.40      8.48 o
   4  18  -7       10.85       15.71      8.70 o
   5  18  -7        9.56       15.47      8.34 o
   6  18  -7        9.81       22.88      9.06 o
   7  18  -7       19.09       22.65     10.87 o
   8  18  -7        3.54       19.62     10.09 o
   9  18  -7        2.72        5.55      9.96 o
  10  18  -7        8.27       20.75     23.60 o
   1  19  -7        4.87       19.95     10.31 o
   2  19  -7        0.02        0.17      8.54 o
   3  19  -7        7.46        5.75      8.77 o
   4  19  -7        9.04        2.70      9.48 o
   5  19  -7        3.14       11.45     12.35 o
   6  19  -7        3.09        0.00      8.96 o
   7  19  -7        2.98        5.56     12.74 o
   8  19  -7        2.28        0.00     14.89 o
   9  19  -7        3.81        0.00     23.20 o
   1  20  -7        0.57        6.80     13.54 o
   2  20  -7        0.27        0.00     10.38 o
   3  20  -7        2.55       14.69      9.63 o
   4  20  -7        4.97        0.00      8.97 o
   5  20  -7        1.50        0.00     10.89 o
   6  20  -7        0.01        4.91     10.32 o
   7  20  -7        2.38        2.03     16.49 o
   8  20  -7        1.17        0.00     13.84 o
   1  21  -7        1.91        0.00     20.00 o
   2  21  -7        0.11        2.17     13.44 o
   3  21  -7        0.16        6.98     11.69 o
   4  21  -7        0.95        0.00     12.46 o
   5  21  -7        2.23        2.35     11.68 o
   6  21  -7        0.58        3.91     16.01 o
   1  22  -7        0.26        0.00     13.60 o
   2  22  -7        0.24        3.80     16.00 o
   3  22  -7        0.19        1.40     27.60 o
   4  22  -7        0.45        0.00     15.49 o
   5  22  -7        1.92        3.05     12.68 o
   1  23  -7        0.19        0.00     16.80 o
   2  23  -7        0.03        0.00     24.80 o
   0   0  -6    11336.96    12791.33    322.02 o
   2   0  -6     1809.68     1823.78     32.76 o
   4   0  -6     1116.71     1309.91     29.24 o
   6   0  -6     2220.79     2458.79     55.07 o
   8   0  -6     1029.32      802.77     27.95 o
  10   0  -6      164.34      125.77     10.68 o
  12   0  -6       76.92       92.73     24.40 o
  14   0  -6       17.59       20.17     12.11 o
  16   0  -6        0.06        0.00     23.20 o
   0   1  -6     4397.17     4604.28     82.48 o
   1   1  -6       23.60       23.54      1.47 o
   2   1  -6     6572.53     7014.83     91.75 o
   3   1  -6       22.98       19.79      1.58 o
   4   1  -6     6008.20     6308.57     91.34 o
   5   1  -6        9.17        9.49      1.71 o
   6   1  -6     2764.06     2784.54     44.06 o
   7   1  -6      249.97      254.34      7.27 o
   8   1  -6      177.56      164.37      6.96 o
   9   1  -6      131.73      120.03     10.43 o
  10   1  -6     2069.10     1891.24     52.29 o
  11   1  -6       37.89       41.47      8.09 o
  12   1  -6       71.17       55.14      9.81 o
  13   1  -6        3.84        1.99      3.88 o
  14   1  -6        6.91       11.15      8.79 o
  15   1  -6        1.21        5.48      3.79 o
  16   1  -6       36.33       45.34     20.34 o
   0   2  -6     9626.72    10390.73    204.93 o
   1   2  -6      384.84      382.82      7.33 o
   2   2  -6     5293.35     5399.01     75.16 o
   3   2  -6      486.57      481.04      8.02 o
   4   2  -6     7342.02     8166.77    107.18 o
   5   2  -6      221.47      227.17      5.99 o
   6   2  -6      808.96      811.78     14.74 o
   7   2  -6       46.91       36.94      2.59 o
   8   2  -6      140.56      151.27      7.68 o
   9   2  -6      270.43      278.68     10.25 o
  10   2  -6       72.41       79.40      5.52 o
  11   2  -6       11.94        7.00      3.90 o
  12   2  -6       18.60       19.32      4.87 o
  13   2  -6        1.31        3.42      4.31 o
  14   2  -6       10.51       14.24      4.87 o
  15   2  -6       11.68        7.65      4.65 o
  16   2  -6        0.17       16.49     16.51 o
   0   3  -6       86.80       67.43      4.28 o
   1   3  -6      277.97      271.61      5.75 o
   2   3  -6      290.12      369.08      6.35 o
   3   3  -6       24.15       25.88      1.90 o
   4   3  -6      725.40      762.67     12.46 o
   5   3  -6      170.75      184.87      4.94 o
   6   3  -6      985.49      961.24     15.97 o
   7   3  -6       24.52       25.26      2.31 o
   8   3  -6      355.26      337.12      8.87 o
   9   3  -6        9.90        6.02      2.62 o
  10   3  -6      648.46      627.09     17.23 o
  11   3  -6        9.24        4.05      6.08 o
  12   3  -6       61.05       70.36      6.99 o
  13   3  -6        3.40        0.00      4.52 o
  14   3  -6       13.19        9.26      5.24 o
  15   3  -6        1.81        3.14      4.01 o
  16   3  -6       31.60       35.92     10.74 o
   0   4  -6     3306.29     3691.07     79.73 o
   1   4  -6      625.58      623.11     10.79 o
   2   4  -6     3494.28     3664.19     54.77 o
   3   4  -6     1316.08     1386.99     20.14 o
   4   4  -6      805.94      995.10     15.52 o
   5   4  -6       63.58       57.24      2.65 o
   6   4  -6      484.73      555.47      9.91 o
   7   4  -6       38.05       42.13      2.49 o
   8   4  -6       91.67      101.51      5.65 o
   9   4  -6       71.33       74.26      4.35 o
  10   4  -6       73.88       70.54      4.93 o
  11   4  -6       23.64       16.86      8.87 o
  12   4  -6       17.54       10.44      5.92 o
  13   4  -6       27.85       27.29      7.15 o
  14   4  -6        6.56       14.85      4.09 o
  15   4  -6        4.40        0.00      3.60 o
  16   4  -6        3.85       17.37     18.79 o
   0   5  -6      192.96      164.02      7.15 o
   1   5  -6      367.51      325.17      7.81 o
   2   5  -6     8102.30     8612.32    118.98 o
   3   5  -6      442.39      423.29      7.97 o
   4   5  -6      202.08      248.27      5.66 o
   5   5  -6      674.88      672.87     11.31 o
   6   5  -6     1611.63     1728.17     26.25 o
   7   5  -6      106.49      110.06      4.00 o
   8   5  -6       92.10       87.47      3.75 o
   9   5  -6      117.83      112.37      4.93 o
  10   5  -6      604.15      603.55     16.54 o
  11   5  -6      121.24      120.42      7.34 o
  12   5  -6      165.58      157.83      8.42 o
  13   5  -6       37.21       36.01      7.39 o
  14   5  -6       18.97       16.01      4.35 o
  15   5  -6        5.28        1.59      4.99 o
   0   6  -6       14.29       12.79      3.21 o
   1   6  -6     2978.40     3100.16     48.28 o
   2   6  -6     2083.29     2170.39     30.79 o
   3   6  -6      370.42      381.54      7.77 o
   4   6  -6     2777.55     2831.89     41.99 o
   5   6  -6      127.04      134.55      4.80 o
   6   6  -6      486.67      508.12      9.32 o
   7   6  -6      139.12      144.85      4.92 o
   8   6  -6       26.68       25.66      2.76 o
   9   6  -6      116.32       99.94      5.36 o
  10   6  -6       60.30       61.29      5.46 o
  11   6  -6       76.95       75.82      6.59 o
  12   6  -6       13.17        9.13      4.38 o
  13   6  -6       40.76       60.08     10.34 o
  14   6  -6        0.68        0.00      7.10 o
  15   6  -6        0.63        0.00      5.02 o
   0   7  -6     1501.64     1562.12     40.76 o
   1   7  -6      352.35      393.52      8.00 o
   2   7  -6     1637.33     1873.04     28.41 o
   3   7  -6     1603.92     1511.82     23.56 o
   4   7  -6     1128.08     1228.28     20.15 o
   5   7  -6      202.73      211.48      6.87 o
   6   7  -6       93.43       94.71      3.88 o
   7   7  -6       81.59       80.97      4.34 o
   8   7  -6       86.38       99.38      4.50 o
   9   7  -6      131.08      107.73      5.87 o
  10   7  -6      229.99      267.76     10.91 o
  11   7  -6       24.04       20.59      4.91 o
  12   7  -6      139.98      158.18      9.52 o
  13   7  -6       38.25       35.05      9.46 o
  14   7  -6       21.06       23.77      7.04 o
  15   7  -6       20.35       20.02      7.02 o
   0   8  -6        2.14        0.00      2.95 o
   1   8  -6      214.49      202.80      5.68 o
   2   8  -6       74.10       70.84      3.45 o
   3   8  -6     1000.33     1039.37     17.27 o
   4   8  -6      354.42      418.38      9.04 o
   5   8  -6      162.81      167.71      5.27 o
   6   8  -6      286.52      302.23      7.28 o
   7   8  -6      402.39      359.55     10.71 o
   8   8  -6        2.17        5.36      3.02 o
   9   8  -6      330.63      329.38     12.07 o
  10   8  -6       15.70       18.54      5.03 o
  11   8  -6       63.37       64.12     10.89 o
  12   8  -6       18.28       24.41      5.73 o
  13   8  -6       24.99       27.71      5.98 o
  14   8  -6        0.42        0.71      4.71 o
  15   8  -6        3.18        0.00      8.31 o
   0   9  -6      682.42      773.74     20.51 o
   1   9  -6       78.49       85.54      3.60 o
   2   9  -6      535.63      527.21     10.04 o
   3   9  -6       41.12       39.11      2.89 o
   4   9  -6      126.32      140.14      4.68 o
   5   9  -6      105.72      111.68      4.53 o
   6   9  -6      284.32      314.54      8.14 o
   7   9  -6      390.86      401.28      9.74 o
   8   9  -6       45.02       59.10      5.56 o
   9   9  -6       43.85       43.13      5.57 o
  10   9  -6       24.33       24.54      5.30 o
  11   9  -6        2.13        7.02      5.03 o
  12   9  -6       23.38       16.53      5.88 o
  13   9  -6       31.70       38.75      6.57 o
  14   9  -6       11.62        5.34      6.32 o
  15   9  -6       15.21       13.42     10.74 o
   0  10  -6        7.93        1.42      3.58 o
   1  10  -6      288.09      290.12      7.46 o
   2  10  -6       93.26      105.32      4.44 o
   3  10  -6      283.17      267.66      9.37 o
   4  10  -6       41.37       44.50      3.46 o
   5  10  -6       16.89       10.20      2.80 o
   6  10  -6      143.22      168.26      7.52 o
   7  10  -6       75.55       80.10      5.39 o
   8  10  -6      142.21      145.11      8.75 o
   9  10  -6      102.65       93.96      7.24 o
  10  10  -6        5.58        8.71      5.12 o
  11  10  -6       14.57       12.32      7.15 o
  12  10  -6       31.12       22.02      8.19 o
  13  10  -6       17.58       33.09      6.96 o
  14  10  -6       15.61       26.59      6.78 o
   0  11  -6      602.94      570.51     18.48 o
   1  11  -6       57.26       45.74      3.15 o
   2  11  -6      115.69      111.79      4.85 o
   3  11  -6       91.63       92.74      4.70 o
   4  11  -6       22.86       17.51      3.08 o
   5  11  -6       55.81       55.79      4.19 o
   6  11  -6      120.33      117.23      5.95 o
   7  11  -6       26.23       17.39      4.89 o
   8  11  -6        4.39        3.39      4.54 o
   9  11  -6       19.54       19.85      5.69 o
  10  11  -6        9.88       11.56      5.36 o
  11  11  -6       13.84       19.59      5.71 o
  12  11  -6       25.91       10.43      5.96 o
  13  11  -6       11.06       11.55      6.03 o
  14  11  -6        1.76        0.00     15.24 o
   0  12  -6       46.18       65.94      7.70 o
   1  12  -6      109.97      118.83      6.86 o
   2  12  -6       62.46       69.00      4.10 o
   3  12  -6      253.55      304.07      8.36 o
   4  12  -6       15.17       17.11      3.35 o
   5  12  -6       15.57       14.49      3.50 o
   6  12  -6        4.72        2.57      4.16 o
   7  12  -6       61.56       52.37      6.16 o
   8  12  -6       38.47       32.59      5.69 o
   9  12  -6       28.98       22.05      5.91 o
  10  12  -6        2.33        7.11      5.21 o
  11  12  -6       13.66       13.78      5.81 o
  12  12  -6       18.26       13.47     10.43 o
  13  12  -6       11.95       28.44     10.91 o
  14  12  -6        0.29       14.28     21.60 o
   0  13  -6      122.53      143.96     10.68 o
   1  13  -6       58.17       79.37      5.75 o
   2  13  -6       78.18       76.37      4.52 o
   3  13  -6      147.62      143.96      5.94 o
   4  13  -6       10.20       16.67      4.01 o
   5  13  -6        7.84        6.09      4.24 o
   6  13  -6       16.92       15.49      4.92 o
   7  13  -6       32.56       30.51      5.72 o
   8  13  -6       31.74       33.25      6.08 o
   9  13  -6       52.92       63.40      7.51 o
  10  13  -6        0.44        0.00      5.94 o
  11  13  -6        5.05        0.00      5.70 o
  12  13  -6       16.46       17.37      7.43 o
  13  13  -6        4.27        3.12      8.72 o
   0  14  -6       18.00       23.11      7.31 o
   1  14  -6      147.54      136.35      8.13 o
   2  14  -6        7.75        6.50      4.15 o
   3  14  -6       46.93       34.18      4.17 o
   4  14  -6       62.78       56.74      6.09 o
   5  14  -6        0.51        0.00      4.97 o
   6  14  -6        4.65       12.35      5.68 o
   7  14  -6       56.11       71.02      7.64 o
   8  14  -6       53.76       63.12      7.92 o
   9  14  -6       31.08       28.98      7.12 o
  10  14  -6        1.39        3.68      6.38 o
  11  14  -6        3.88        6.96      6.14 o
  12  14  -6       16.17       15.41      7.49 o
  13  14  -6        6.84        1.29     10.63 o
   0  15  -6        6.63        9.11      7.58 o
   1  15  -6      100.48      100.03      8.66 o
   2  15  -6       44.01       26.13      5.75 o
   3  15  -6       29.03       22.40      6.26 o
   4  15  -6       15.39       20.77      6.37 o
   5  15  -6       88.56       88.16      7.76 o
   6  15  -6      100.19      109.12     16.49 o
   7  15  -6       35.24       35.85      6.80 o
   8  15  -6        8.02        0.13      6.17 o
   9  15  -6        9.27       10.84      6.73 o
  10  15  -6        1.48        0.00      6.46 o
  11  15  -6        0.83        0.00      6.58 o
  12  15  -6        4.50       11.88      9.28 o
   0  16  -6       72.48       56.31      9.77 o
   1  16  -6        2.37        0.00      5.44 o
   2  16  -6        5.71        0.00      5.17 o
   3  16  -6       23.58       18.09      6.23 o
   4  16  -6       11.55        9.12      6.42 o
   5  16  -6       10.83        7.95      6.56 o
   6  16  -6       45.23       71.00      8.85 o
   7  16  -6       30.24       19.59      8.70 o
   8  16  -6       34.58       41.41      9.17 o
   9  16  -6        8.37        9.95      8.74 o
  10  16  -6        1.00        0.00      7.99 o
  11  16  -6        1.50        0.00      8.86 o
  12  16  -6        2.24       32.80     17.60 o
   0  17  -6       56.72       55.00     12.12 o
   1  17  -6       31.56       54.39     10.20 o
   2  17  -6       13.80       12.72      6.45 o
   3  17  -6       30.54       29.71      9.48 o
   4  17  -6       20.83       14.63      6.86 o
   5  17  -6        1.85        0.00      5.85 o
   6  17  -6        2.51       11.14      7.00 o
   7  17  -6       10.70       14.14      7.93 o
   8  17  -6        5.53       19.85      9.37 o
   9  17  -6        4.37       13.57      9.50 o
  10  17  -6        2.05        0.00      8.76 o
  11  17  -6        1.56       19.72     11.93 o
   0  18  -6        2.32        0.00      9.16 o
   1  18  -6       13.15        8.31      7.77 o
   2  18  -6       19.82       24.63      7.27 o
   3  18  -6        5.24        3.98      7.16 o
   4  18  -6       32.97       39.59      9.20 o
   5  18  -6        0.02        0.00      6.06 o
   6  18  -6        3.00        0.00      7.63 o
   7  18  -6       10.06       14.90      8.78 o
   8  18  -6       23.04       31.79     10.62 o
   9  18  -6        4.68       19.18      9.94 o
  10  18  -6        1.53        0.00     12.86 o
   0  19  -6       23.96       13.25     12.97 o
   1  19  -6        1.08        0.00      8.96 o
   2  19  -6        5.69        0.00      7.94 o
   3  19  -6        0.60       11.01      7.70 o
   4  19  -6       11.45       10.42      8.84 o
   5  19  -6        0.71        0.16      9.02 o
   6  19  -6       10.79       15.89     13.74 o
   7  19  -6        4.86       16.09     13.60 o
   8  19  -6        1.24        0.00     13.19 o
   9  19  -6        2.18       15.23     16.37 o
   0  20  -6        0.05       23.74     13.85 o
   1  20  -6        1.11        0.00     12.64 o
   2  20  -6       12.07        5.83      9.17 o
   3  20  -6        0.14        0.00      8.25 o
   4  20  -6        1.97       16.23     12.24 o
   5  20  -6        0.14       15.60      9.70 o
   6  20  -6        6.13        0.00      9.80 o
   7  20  -6        2.85        3.13     20.19 o
   8  20  -6        8.18       15.86     16.37 o
   0  21  -6        2.40        0.00     17.60 o
   1  21  -6        1.11       49.60     24.00 o
   2  21  -6        0.08        0.00     11.51 o
   3  21  -6        1.07        0.00     10.35 o
   4  21  -6        3.02        0.00     11.15 o
   5  21  -6        0.94        0.00     10.57 o
   6  21  -6       10.62       17.50     16.43 o
   7  21  -6        3.76       14.54     14.07 o
   1  22  -6        1.20        0.00     19.20 o
   2  22  -6        1.25        5.72     15.20 o
   3  22  -6        3.03        1.73     16.00 o
   4  22  -6        0.92        0.00     11.83 o
   5  22  -6        0.56        0.00     12.56 o
   6  22  -6       10.28       15.59     16.94 o
   1  23  -6        0.94        0.00     16.80 o
   2  23  -6        0.90        1.45     19.60 o
   3  23  -6        0.57        0.00     21.60 o
   4  23  -6        0.99       36.00     28.00 o
   2   0  -5    24453.64    25057.24    470.99 o
   4   0  -5     1741.59     1920.44     40.53 o
   6   0  -5      848.07      886.78     22.76 o
   8   0  -5        9.98       11.33      4.49 o
  10   0  -5     5445.20     4894.52    160.49 o
  12   0  -5      454.90      400.13     21.68 o
  14   0  -5      134.09      133.01      7.48 o
  16   0  -5       48.34       67.57     51.60 o
   1   1  -5       36.89       33.77      1.56 o
   2   1  -5      409.86      410.43      6.35 o
   3   1  -5      283.81      284.13      5.22 o
   4   1  -5     1009.70     1111.71     17.45 o
   5   1  -5        2.70        2.80      1.14 o
   6   1  -5       35.86       37.35      2.49 o
   7   1  -5        6.54        4.02      1.89 o
   8   1  -5      349.78      354.89     13.87 o
   9   1  -5      102.32       93.88      5.97 o
  10   1  -5     1182.76     1160.38     29.37 o
  11   1  -5       13.94       15.47      5.13 o
  12   1  -5      121.63      122.29      5.89 o
  13   1  -5        0.99        0.00      3.30 o
  14   1  -5       45.35       48.68      3.92 o
  15   1  -5        0.45        0.00      3.55 o
  16   1  -5       86.36       96.01      9.42 o
   1   2  -5      329.89      297.57      5.80 o
   2   2  -5     1683.01     1653.39     23.28 o
   3   2  -5      217.47      194.98      4.31 o
   4   2  -5     5120.76     5209.14     73.75 o
   5   2  -5      350.43      328.60      5.59 o
   6   2  -5        5.00        5.16      1.26 o
   7   2  -5       79.40       71.61      4.48 o
   8   2  -5      145.32      142.60      6.36 o
   9   2  -5       77.55       79.96      5.45 o
  10   2  -5     2627.87     2652.38     55.62 o
  11   2  -5       20.86       26.29      4.17 o
  12   2  -5      217.05      218.57      9.48 o
  13   2  -5       26.55       29.64      5.84 o
  14   2  -5      116.15      127.34      7.42 o
  15   2  -5        3.71        5.07      4.17 o
  16   2  -5       30.32       39.15      7.32 o
   1   3  -5      285.13      281.41      5.63 o
   2   3  -5     1780.35     1762.70     24.91 o
   3   3  -5      283.35      316.93      5.67 o
   4   3  -5     6488.56     7003.22     94.48 o
   5   3  -5      191.31      149.50      3.59 o
   6   3  -5       52.56       48.60      2.63 o
   7   3  -5       29.64       26.86      2.63 o
   8   3  -5      140.57      142.72      5.17 o
   9   3  -5       12.04        8.60      2.44 o
  10   3  -5      358.45      355.44     14.14 o
  11   3  -5       80.16       76.04      4.64 o
  12   3  -5        8.25       14.03      4.65 o
  13   3  -5        0.54        2.29      2.41 o
  14   3  -5       26.88       34.14      3.66 o
  15   3  -5        1.65        0.37      4.23 o
  16   3  -5       56.65       57.42     10.04 o
   1   4  -5     3214.58     3120.14     50.39 o
   2   4  -5     6187.40     6875.50     91.96 o
   3   4  -5      127.58      122.89      3.24 o
   4   4  -5     3257.21     3395.61     45.21 o
   5   4  -5      379.79      351.77      7.70 o
   6   4  -5      129.95      139.77      4.14 o
   7   4  -5      184.86      178.36      5.09 o
   8   4  -5      381.42      378.04      9.25 o
   9   4  -5      149.36      151.27      5.82 o
  10   4  -5     1110.38     1134.04     24.80 o
  11   4  -5       34.75       24.60      4.21 o
  12   4  -5      200.48      188.82      7.14 o
  13   4  -5       25.99       34.78      5.71 o
  14   4  -5      122.50      117.54      6.95 o
  15   4  -5        0.40        0.00      6.21 o
  16   4  -5       19.73       25.49     12.28 o
   1   5  -5      448.95      441.09     11.01 o
   2   5  -5       56.53       61.32      2.49 o
   3   5  -5       78.68       79.21      2.71 o
   4   5  -5     1578.48     1658.15     24.61 o
   5   5  -5      149.33      139.77      3.98 o
   6   5  -5      414.04      428.38      7.99 o
   7   5  -5      157.46      162.35      4.67 o
   8   5  -5       85.57       80.13      3.63 o
   9   5  -5       33.22       31.41      2.93 o
  10   5  -5      355.17      380.87     12.65 o
  11   5  -5      181.70      177.21      7.31 o
  12   5  -5        6.12       10.66      4.20 o
  13   5  -5        4.78        7.84      4.06 o
  14   5  -5        7.95       10.51      5.07 o
  15   5  -5        0.78        4.86      4.60 o
  16   5  -5       34.30       52.00     12.07 o
   1   6  -5      767.28      765.66     12.69 o
   2   6  -5     2498.12     2763.87     43.31 o
   3   6  -5     3259.36     3398.28     47.37 o
   4   6  -5      167.71      179.63      5.65 o
   5   6  -5      667.73      692.01     11.84 o
   6   6  -5      165.92      191.52      7.67 o
   7   6  -5       68.40       65.66      3.46 o
   8   6  -5       93.67       96.69      4.07 o
   9   6  -5      277.29      260.49      7.85 o
  10   6  -5      964.11     1008.99     21.69 o
  11   6  -5       39.08       39.39      4.32 o
  12   6  -5      131.17      136.80      8.26 o
  13   6  -5       13.30        7.31      7.14 o
  14   6  -5       40.56       46.51      5.46 o
  15   6  -5        1.13        0.00      4.70 o
   1   7  -5     3543.67     3833.79     56.10 o
   2   7  -5      391.67      418.44      7.92 o
   3   7  -5      471.06      502.22      8.74 o
   4   7  -5      105.02      123.42      4.00 o
   5   7  -5       63.17       60.25      3.06 o
   6   7  -5       35.85       42.29      2.78 o
   7   7  -5       81.51       65.84      3.66 o
   8   7  -5      116.51      113.24      4.82 o
   9   7  -5       44.80       42.95      3.74 o
  10   7  -5      124.79      124.73      6.72 o
  11   7  -5      283.56      255.77     11.99 o
  12   7  -5       13.57       19.22      4.92 o
  13   7  -5        0.98        1.78      4.34 o
  14   7  -5        1.90        4.94      5.78 o
  15   7  -5        0.31        4.81      6.61 o
   1   8  -5      862.38      934.92     14.84 o
   2   8  -5        6.75        4.18      1.83 o
   3   8  -5      657.04      690.31     12.05 o
   4   8  -5       92.13       98.92      3.87 o
   5   8  -5      992.20     1049.08     17.79 o
   6   8  -5      128.52      146.01      4.88 o
   7   8  -5      195.55      199.66      6.01 o
   8   8  -5        5.29        8.83      2.67 o
   9   8  -5      544.61      528.16     14.40 o
  10   8  -5      532.23      589.74     19.51 o
  11   8  -5        0.11        2.68      4.43 o
  12   8  -5       77.07       74.70      7.15 o
  13   8  -5       16.02       18.79      5.72 o
  14   8  -5        5.38        0.00      4.47 o
  15   8  -5        1.12        0.00      8.68 o
   1   9  -5       42.37       49.46      2.87 o
   2   9  -5        4.63        1.70      2.08 o
   3   9  -5      114.78      112.28      4.40 o
   4   9  -5       18.73       17.43      2.38 o
   5   9  -5       22.52       27.30      2.74 o
   6   9  -5       24.94       23.01      2.84 o
   7   9  -5      141.54      142.20      6.03 o
   8   9  -5      406.07      415.54     11.19 o
   9   9  -5      105.74      113.19      7.14 o
  10   9  -5       93.15      110.01      7.80 o
  11   9  -5      114.06      119.15      8.33 o
  12   9  -5        7.76       12.10      4.99 o
  13   9  -5        1.83        0.00      4.76 o
  14   9  -5       11.80       12.79      5.43 o
  15   9  -5        2.08        0.00      7.61 o
   1  10  -5      206.70      207.48      8.01 o
   2  10  -5       35.29       37.08      3.00 o
   3  10  -5      268.57      266.50      8.36 o
   4  10  -5       47.06       48.91      3.70 o
   5  10  -5      202.77      202.07      6.28 o
   6  10  -5       34.90       36.90      3.49 o
   7  10  -5       98.24       96.36      5.11 o
   8  10  -5        4.48        1.71      4.27 o
   9  10  -5       40.82       54.13      5.84 o
  10  10  -5      212.65      187.75     10.17 o
  11  10  -5       13.71       16.35      5.33 o
  12  10  -5       97.72       96.27      8.09 o
  13  10  -5        8.50        9.84      5.43 o
  14  10  -5        0.12        3.71      5.17 o
   1  11  -5       68.07       58.38      4.59 o
   2  11  -5        4.03        0.00      2.24 o
   3  11  -5       28.47       34.05      3.23 o
   4  11  -5       42.76       46.42      3.56 o
   5  11  -5       81.17       88.32      4.61 o
   6  11  -5        5.26        2.78      2.85 o
   7  11  -5       26.12       18.32      4.19 o
   8  11  -5      216.96      230.85     11.03 o
   9  11  -5        0.13        0.00      4.33 o
  10  11  -5       57.78       59.91      6.76 o
  11  11  -5       28.65       37.91      5.91 o
  12  11  -5       11.69       18.26      6.07 o
  13  11  -5        3.00       12.01      5.37 o
  14  11  -5        8.85       15.46      6.95 o
   1  12  -5      226.92      207.06      7.66 o
   2  12  -5      137.65      151.18      5.64 o
   3  12  -5      105.98      106.12      4.90 o
   4  12  -5        6.28        4.58      2.95 o
   5  12  -5        1.76        0.00      2.87 o
   6  12  -5       80.36       88.22      5.47 o
   7  12  -5       93.77       85.01      6.83 o
   8  12  -5       32.89       35.29      5.56 o
   9  12  -5       46.16       44.81      6.50 o
  10  12  -5       22.19       22.21      5.73 o
  11  12  -5        4.62       10.99      5.31 o
  12  12  -5       34.32       36.28      8.76 o
  13  12  -5        1.33        4.30      6.07 o
  14  12  -5        0.14        2.82     18.00 o
   1  13  -5      345.05      345.86     10.99 o
   2  13  -5       42.85       42.97      4.49 o
   3  13  -5       38.90       39.89      3.61 o
   4  13  -5       31.06       24.85      4.12 o
   5  13  -5      119.06      141.42      6.53 o
   6  13  -5        8.41        6.55      4.68 o
   7  13  -5       40.57       28.28      6.01 o
   8  13  -5       20.67       35.33      5.80 o
   9  13  -5       16.30        9.35      5.49 o
  10  13  -5       12.14       13.03      6.31 o
  11  13  -5       36.80       23.16      6.44 o
  12  13  -5        3.67        3.19      5.72 o
  13  13  -5        0.83        0.00      6.23 o
   1  14  -5       95.02       92.57      6.28 o
   2  14  -5       74.65       79.88      6.08 o
   3  14  -5       61.60       68.72      5.23 o
   4  14  -5       67.99       82.29      5.74 o
   5  14  -5      143.76      126.65      7.74 o
   6  14  -5       86.81       93.16      8.24 o
   7  14  -5       10.32       11.76      5.51 o
   8  14  -5       13.12       20.72      6.11 o
   9  14  -5       44.62       47.19      7.43 o
  10  14  -5        5.96       13.25      6.42 o
  11  14  -5        2.22        4.34      6.32 o
  12  14  -5       12.78       18.01      6.64 o
  13  14  -5        0.26        0.00      8.81 o
   1  15  -5       47.32       36.06      5.50 o
   2  15  -5      135.60      150.19     10.79 o
   3  15  -5      129.67      111.36      8.32 o
   4  15  -5      196.73      195.05      9.46 o
   5  15  -5        8.24       10.95      5.32 o
   6  15  -5        2.04        7.23      5.66 o
   7  15  -5       93.70      119.52      8.92 o
   8  15  -5        8.40        7.43      5.80 o
   9  15  -5        1.40        0.00      5.98 o
  10  15  -5        2.32        0.31      6.43 o
  11  15  -5        4.80        0.00      6.12 o
  12  15  -5        5.62        7.73      9.05 o
   1  16  -5        0.92        8.81      5.89 o
   2  16  -5        5.42        5.78      6.05 o
   3  16  -5       15.46       15.97      6.04 o
   4  16  -5       32.18       48.79      7.13 o
   5  16  -5       63.14       51.20      8.29 o
   6  16  -5       15.00        4.42      6.66 o
   7  16  -5       20.47       33.82      6.53 o
   8  16  -5        1.81        0.00      5.40 o
   9  16  -5        2.13        3.73      6.36 o
  10  16  -5        2.98        0.00      6.48 o
  11  16  -5        1.24        0.00      6.91 o
  12  16  -5        5.39        7.14     13.78 o
   1  17  -5       31.78       34.15      7.59 o
   2  17  -5       12.87        5.66      5.98 o
   3  17  -5        7.94        0.00      5.74 o
   4  17  -5       17.97       32.83      7.69 o
   5  17  -5       34.82       32.58      7.79 o
   6  17  -5        1.66        0.28      6.48 o
   7  17  -5        8.46        7.07      6.96 o
   8  17  -5        7.14       10.14      7.60 o
   9  17  -5        3.53        0.00     10.62 o
  10  17  -5        1.14        0.77      7.75 o
  11  17  -5        1.38        0.00     12.09 o
   1  18  -5        7.85        3.49      7.27 o
   2  18  -5       66.04       57.10      8.29 o
   3  18  -5        5.60       25.01      7.67 o
   4  18  -5        2.45        7.26      6.96 o
   5  18  -5        1.58        0.00      8.17 o
   6  18  -5        0.03        0.00      6.93 o
   7  18  -5        1.23        3.04      7.88 o
   8  18  -5        2.69        0.17      9.04 o
   9  18  -5        3.05        0.18      9.07 o
  10  18  -5        1.53       24.32     10.81 o
   1  19  -5        2.62        0.00      7.13 o
   2  19  -5        3.18        1.31      6.39 o
   3  19  -5        1.74        0.00      8.45 o
   4  19  -5        2.81        0.00      7.22 o
   5  19  -5        5.99        3.76      8.38 o
   6  19  -5        3.96        0.00      9.22 o
   7  19  -5        1.70        0.24      9.78 o
   8  19  -5        0.68        6.96     15.33 o
   9  19  -5        1.12        9.11     22.80 o
   1  20  -5        1.10        0.00     10.54 o
   2  20  -5        2.51        8.78      8.67 o
   3  20  -5        0.07        0.33      9.25 o
   4  20  -5        7.43       11.60      9.25 o
   5  20  -5        1.34        7.76      9.69 o
   6  20  -5        2.24        2.91     12.70 o
   7  20  -5        1.24       29.99     13.15 o
   8  20  -5        7.49       15.59     15.75 o
   1  21  -5        0.67        0.00     17.60 o
   2  21  -5        3.31        0.00     12.56 o
   3  21  -5        2.45        3.82      9.66 o
   4  21  -5        0.33        4.44     11.78 o
   5  21  -5        2.27        0.00     10.51 o
   6  21  -5        6.16       20.57     11.67 o
   7  21  -5        0.45       11.38     12.16 o
   8  21  -5        3.58       45.60     28.00 o
   1  22  -5        0.41       12.00     20.80 o
   2  22  -5        2.59       21.81     13.91 o
   3  22  -5        9.46       24.08     12.90 o
   4  22  -5        0.24        7.63     11.02 o
   5  22  -5        2.51        6.29     11.94 o
   6  22  -5        0.47        0.00     15.36 o
   1  23  -5        1.71        0.00     14.00 o
   2  23  -5        3.49       34.13     25.60 o
   3  23  -5        0.21        0.00     16.80 o
   4  23  -5        0.43        1.60     16.51 o
   1  24  -5        0.33        0.00     26.40 o
   0   0  -4    21844.48    22720.59    572.65 o
   2   0  -4     1513.06     1379.01     25.71 o
   4   0  -4     6440.21     6521.67    130.93 o
   6   0  -4       68.03       83.53      6.45 o
   8   0  -4      187.45      180.09     12.75 o
  10   0  -4     1455.76     1318.30     62.78 o
  12   0  -4      152.19      157.19      7.52 o
  14   0  -4      186.81      189.66     20.38 o
  16   0  -4       23.20       32.77     10.86 o
   0   1  -4    40822.08    39165.89   1329.98 o
   1   1  -4       35.06       36.50      1.68 o
   2   1  -4    13519.02    13542.76    176.07 o
   3   1  -4      133.93      130.09      2.90 o
   4   1  -4      323.12      297.53      5.38 o
   5   1  -4      297.99      326.00      6.49 o
   6   1  -4      146.32      143.31      3.99 o
   7   1  -4      148.31      145.67      4.97 o
   8   1  -4      249.13      232.87      9.75 o
   9   1  -4      127.95      116.48      6.03 o
  10   1  -4       17.46       16.81      3.30 o
  11   1  -4       67.54       67.44      4.30 o
  12   1  -4       43.07       32.89      3.10 o
  13   1  -4        0.54        0.00      2.00 o
  14   1  -4       40.12       37.96      6.20 o
  15   1  -4        2.12        1.79      4.24 o
  16   1  -4        1.68        4.50      5.80 o
   0   2  -4    39338.72    39697.55    979.63 o
   1   2  -4      194.12      189.20      4.09 o
   2   2  -4      109.03      127.56      3.55 o
   3   2  -4      498.95      434.31      6.66 o
   4   2  -4     2581.92     2577.36     37.33 o
   5   2  -4      137.72      127.49      3.14 o
   6   2  -4      336.69      405.43      8.14 o
   7   2  -4      198.75      182.92      5.89 o
   8   2  -4       25.55       23.03      2.19 o
   9   2  -4       89.93       84.45      3.23 o
  10   2  -4      275.86      254.84      7.86 o
  11   2  -4       47.23       39.98      4.23 o
  12   2  -4      104.73       96.06      4.52 o
  13   2  -4       32.33       30.53      3.08 o
  14   2  -4      198.45      209.81     11.68 o
  15   2  -4        0.69        7.43      4.39 o
  16   2  -4       23.22       31.70      9.24 o
   0   3  -4    27298.07    27899.82    593.36 o
   1   3  -4     1252.67     1238.48     20.70 o
   2   3  -4     3695.41     3703.15     51.37 o
   3   3  -4      546.68      547.02      8.10 o
   4   3  -4      302.70      323.24      6.32 o
   5   3  -4      659.17      634.46     10.11 o
   6   3  -4      863.75      918.06     16.10 o
   7   3  -4       91.00       92.50      3.19 o
   8   3  -4       91.40      101.39      4.67 o
   9   3  -4       21.28       23.44      2.55 o
  10   3  -4       52.10       54.67      3.83 o
  11   3  -4        7.20        5.51      3.04 o
  12   3  -4        7.47       11.93      2.86 o
  13   3  -4       18.00       17.10      2.81 o
  14   3  -4       17.26       18.35      4.49 o
  15   3  -4        3.50        1.80      5.22 o
  16   3  -4        0.61        0.00      5.67 o
   0   4  -4    18201.66    18298.37    390.71 o
   1   4  -4     3747.86     3619.28     55.53 o
   2   4  -4     6038.00     5876.31     79.02 o
   3   4  -4      676.52      623.37      9.62 o
   4   4  -4       95.77      103.92      2.74 o
   5   4  -4      730.48      697.55     10.71 o
   6   4  -4       25.70       36.15      1.88 o
   7   4  -4      459.58      454.66      8.89 o
   8   4  -4       11.64       12.62      2.04 o
   9   4  -4       33.29       27.79      2.87 o
  10   4  -4      347.79      339.08      7.97 o
  11   4  -4      298.65      297.44      8.25 o
  12   4  -4       38.79       37.55      4.28 o
  13   4  -4        3.22        3.95      2.64 o
  14   4  -4      116.46      111.71      6.23 o
  15   4  -4        2.35        9.46      5.83 o
  16   4  -4       16.34       28.16     22.78 o
   0   5  -4     7300.55     7850.71    180.32 o
   1   5  -4      147.64      166.49      4.08 o
   2   5  -4       27.89       24.36      1.83 o
   3   5  -4        1.34        1.81      1.24 o
   4   5  -4     2351.73     2450.28     32.25 o
   5   5  -4      424.15      472.81      8.14 o
   6   5  -4       28.47       30.66      2.59 o
   7   5  -4      258.69      274.26      6.09 o
   8   5  -4       62.51       68.46      3.20 o
   9   5  -4        4.49        3.73      1.88 o
  10   5  -4       30.26       34.02      3.92 o
  11   5  -4      166.60      173.46      6.30 o
  12   5  -4      118.98      101.42      6.23 o
  13   5  -4        2.71        4.33      3.97 o
  14   5  -4        9.72        6.39      4.48 o
  15   5  -4        0.04        1.79      5.40 o
  16   5  -4        0.86        3.24     12.83 o
   0   6  -4      874.73      842.48     20.64 o
   1   6  -4     2372.67     2115.73     32.30 o
   2   6  -4       45.30       49.42      2.35 o
   3   6  -4     1693.02     1837.85     25.23 o
   4   6  -4      449.81      421.39      7.08 o
   5   6  -4        3.42        6.39      1.63 o
   6   6  -4       28.51       33.06      2.32 o
   7   6  -4      380.76      389.16      7.84 o
   8   6  -4        2.53        2.24      1.98 o
   9   6  -4       44.82       48.17      3.22 o
  10   6  -4      455.35      483.28     11.81 o
  11   6  -4      284.90      251.63      8.88 o
  12   6  -4       35.57       28.68      4.42 o
  13   6  -4        1.27        2.48      3.49 o
  14   6  -4       35.70       36.42     10.05 o
  15   6  -4        4.09        3.40      8.22 o
  16   6  -4        8.46       14.31     10.54 o
   0   7  -4      860.04     1045.27     25.83 o
   1   7  -4      244.46      267.56      5.47 o
   2   7  -4      510.87      484.16      8.25 o
   3   7  -4      804.92      858.99     13.09 o
   4   7  -4        8.45        5.22      1.80 o
   5   7  -4      484.01      478.77      8.87 o
   6   7  -4       51.02       56.31      2.90 o
   7   7  -4      146.31      148.69      5.17 o
   8   7  -4       59.68       67.64      3.73 o
   9   7  -4       85.65       88.34      4.46 o
  10   7  -4       10.40       20.96      3.38 o
  11   7  -4       49.25       43.46      5.25 o
  12   7  -4       70.12       78.70      6.27 o
  13   7  -4        5.73        1.77      3.81 o
  14   7  -4        5.93        4.26      4.99 o
  15   7  -4        0.68        2.53      5.11 o
   0   8  -4      145.73      172.52     10.07 o
   1   8  -4     2994.68     3153.34     44.95 o
   2   8  -4      139.26      154.71      4.37 o
   3   8  -4      115.58      134.75      6.27 o
   4   8  -4      101.98       97.27      3.68 o
   5   8  -4      518.73      545.88     10.07 o
   6   8  -4      270.25      305.50      7.11 o
   7   8  -4      736.52      737.25     14.41 o
   8   8  -4       99.98      113.96      4.91 o
   9   8  -4        5.75        0.81      3.05 o
  10   8  -4       45.11       58.72      5.23 o
  11   8  -4      151.31      153.02      8.19 o
  12   8  -4       74.36       75.15      6.83 o
  13   8  -4       16.53       24.69      4.72 o
  14   8  -4       38.06       39.00      6.77 o
  15   8  -4        0.53       10.21      6.50 o
   0   9  -4       63.69       54.39      4.92 o
   1   9  -4      622.51      603.32     11.36 o
   2   9  -4      297.13      272.16      6.47 o
   3   9  -4       48.12       41.35      2.87 o
   4   9  -4       29.45       29.15      2.57 o
   5   9  -4      301.79      298.51      6.91 o
   6   9  -4        8.84        5.56      2.13 o
   7   9  -4      302.08      299.57      7.99 o
   8   9  -4        7.30       13.06      3.36 o
   9   9  -4      119.50       93.97      6.26 o
  10   9  -4        6.89        7.78      4.01 o
  11   9  -4       18.81       13.16      5.09 o
  12   9  -4       10.07       10.35      4.79 o
  13   9  -4        2.51        7.35      4.63 o
  14   9  -4        0.30        1.80      5.58 o
  15   9  -4        1.14       11.11      6.98 o
   0  10  -4      290.57      333.26     13.93 o
   1  10  -4      114.13      110.24      5.34 o
   2  10  -4      147.81      169.29      5.07 o
   3  10  -4       33.65       30.07      2.69 o
   4  10  -4      194.86      197.36      5.94 o
   5  10  -4      174.44      172.82      6.40 o
   6  10  -4       13.41       14.57      2.57 o
   7  10  -4      291.15      293.61      8.56 o
   8  10  -4       26.18       21.35      4.15 o
   9  10  -4        4.22        2.43      4.88 o
  10  10  -4       25.12       29.76      5.24 o
  11  10  -4       80.40       79.47      7.31 o
  12  10  -4       34.68       25.22      6.98 o
  13  10  -4        8.45       17.71      5.28 o
  14  10  -4       44.91       59.67      6.87 o
  15  10  -4        0.08        0.00     18.80 o
   0  11  -4      105.34      104.26      6.97 o
   1  11  -4        9.33        5.06      2.63 o
   2  11  -4      188.98      162.22      6.80 o
   3  11  -4        6.96        8.44      2.44 o
   4  11  -4       13.40       11.37      2.65 o
   5  11  -4        4.54        5.26      2.73 o
   6  11  -4       12.46        9.65      3.00 o
   7  11  -4        9.10        8.80      3.30 o
   8  11  -4        3.33        0.00      4.22 o
   9  11  -4        7.71        5.83      5.46 o
  10  11  -4       12.33       15.01      4.95 o
  11  11  -4        8.12        9.43      4.80 o
  12  11  -4       14.58       14.26      5.27 o
  13  11  -4        7.67       10.91      5.29 o
  14  11  -4        1.27        5.63      7.92 o
   0  12  -4      116.58      118.11      8.94 o
   1  12  -4      397.05      379.43      9.79 o
   2  12  -4       88.75       97.34      6.10 o
   3  12  -4       38.04       42.93      3.51 o
   4  12  -4       27.59       25.47      3.17 o
   5  12  -4       64.12       65.58      4.39 o
   6  12  -4       16.76       14.15      3.31 o
   7  12  -4      109.17      104.88      7.45 o
   8  12  -4       95.93       93.26      7.15 o
   9  12  -4       21.66       18.19      5.07 o
  10  12  -4        8.78       12.38      4.99 o
  11  12  -4      101.49      114.24      9.02 o
  12  12  -4       59.87       66.53      8.08 o
  13  12  -4       13.11        7.07      5.94 o
  14  12  -4        6.81       10.38      6.63 o
   0  13  -4       72.60       86.31      9.36 o
   1  13  -4       12.61       18.01      4.56 o
   2  13  -4       64.41       59.74      4.47 o
   3  13  -4      128.81      115.78      5.11 o
   4  13  -4        6.04        9.71      3.20 o
   5  13  -4      205.72      224.84      7.40 o
   6  13  -4       39.34       34.03      5.07 o
   7  13  -4        1.34        0.00      4.03 o
   8  13  -4       10.90       11.02      5.05 o
   9  13  -4       32.69       53.82      6.23 o
  10  13  -4       11.73       12.52      5.63 o
  11  13  -4        7.71        5.59      5.43 o
  12  13  -4        9.18        2.76      5.54 o
  13  13  -4        7.87        1.90      6.19 o
  14  13  -4        2.05       17.38     16.51 o
   0  14  -4       22.91       29.03      5.89 o
   1  14  -4      145.30      147.26      7.18 o
   2  14  -4       81.16       85.12      5.89 o
   3  14  -4        8.56        4.10      3.56 o
   4  14  -4       51.45       51.96      4.74 o
   5  14  -4       68.51       92.29      7.76 o
   6  14  -4       46.81       49.51      6.33 o
   7  14  -4       35.95       25.30      5.68 o
   8  14  -4       24.91       14.86      5.86 o
   9  14  -4        4.25        0.00      5.60 o
  10  14  -4        4.78        1.69      5.63 o
  11  14  -4       31.43       29.43      6.70 o
  12  14  -4       22.51       20.27      6.38 o
  13  14  -4        3.07        0.00      8.54 o
   0  15  -4      181.31      187.47     26.77 o
   1  15  -4        1.17        3.21      4.15 o
   2  15  -4        2.87        9.98      4.69 o
   3  15  -4       78.79       80.07      6.80 o
   4  15  -4       27.71       24.90      6.37 o
   5  15  -4      111.26       98.59      7.42 o
   6  15  -4       26.95       17.98      5.90 o
   7  15  -4       29.25       30.90      6.38 o
   8  15  -4       59.82       71.40      7.77 o
   9  15  -4        4.87        7.54      6.00 o
  10  15  -4        2.84        5.72      5.78 o
  11  15  -4        0.65        7.76      6.68 o
  12  15  -4        5.57        6.96      8.85 o
  13  15  -4        6.85       19.02     12.78 o
   0  16  -4       21.26        2.29      6.90 o
   1  16  -4        6.26        7.88      5.98 o
   2  16  -4       63.12       52.33      7.26 o
   3  16  -4       73.55       69.01      7.35 o
   4  16  -4        3.50        1.55      5.77 o
   5  16  -4       47.40       40.93      7.80 o
   6  16  -4       54.94       60.82      7.16 o
   7  16  -4       12.40       17.13      5.91 o
   8  16  -4       36.80       40.71      6.96 o
   9  16  -4        6.02        4.28      7.35 o
  10  16  -4        0.40       13.71      6.42 o
  11  16  -4        8.69       15.54      7.12 o
  12  16  -4       20.33        9.37     11.32 o
   0  17  -4      160.02      171.30     17.47 o
   1  17  -4       13.43        8.76      7.05 o
   2  17  -4       16.87       21.63      6.70 o
   3  17  -4       27.25       16.45      7.39 o
   4  17  -4        6.77        0.00      5.97 o
   5  17  -4       31.99       30.17      7.61 o
   6  17  -4       71.26       94.73      9.63 o
   7  17  -4        9.51        1.55      6.90 o
   8  17  -4        2.82        0.00      6.13 o
   9  17  -4        2.19        0.00      6.90 o
  10  17  -4        6.76        6.76     14.11 o
  11  17  -4        2.61       14.41     11.69 o
   0  18  -4       33.46       20.69     11.23 o
   1  18  -4        5.97        3.96      6.79 o
   2  18  -4        0.09        7.37      8.94 o
   3  18  -4       19.02       12.20      7.00 o
   4  18  -4        2.89        0.00      6.35 o
   5  18  -4       11.68       13.69      6.82 o
   6  18  -4       18.51       21.38      7.01 o
   7  18  -4        3.45        3.04      6.86 o
   8  18  -4        3.57        4.49      8.41 o
   9  18  -4        1.34        7.41      9.29 o
  10  18  -4        3.81        4.47     10.38 o
  11  18  -4        1.96        0.00     16.00 o
   0  19  -4       27.76       43.65     14.22 o
   1  19  -4        1.20        0.00      6.96 o
   2  19  -4       19.04       36.60      7.76 o
   3  19  -4        1.03        0.00      7.10 o
   4  19  -4       21.56       24.30      8.71 o
   5  19  -4        7.46        7.95      7.75 o
   6  19  -4        1.93        0.00     10.04 o
   7  19  -4        3.36        0.00      9.43 o
   8  19  -4        7.15       23.16     11.78 o
   9  19  -4        1.26        1.31     10.52 o
   0  20  -4        0.45        0.00     11.84 o
   1  20  -4        0.03        3.38      7.55 o
   2  20  -4        2.28        2.81      6.73 o
   3  20  -4        2.57        2.98      8.62 o
   4  20  -4       16.80       21.82      9.71 o
   5  20  -4        3.68        0.00      8.77 o
   6  20  -4        2.51        2.73      9.59 o
   7  20  -4        1.30        0.00      9.42 o
   8  20  -4        6.60       12.44     11.88 o
   9  20  -4        0.61        0.00     23.20 o
   0  21  -4        2.96        0.00     16.80 o
   1  21  -4        3.20       16.36     14.60 o
   2  21  -4       10.22       17.60      9.90 o
   3  21  -4        3.93        9.22      9.73 o
   4  21  -4        0.22        0.00      8.61 o
   5  21  -4        0.67        1.63      9.39 o
   6  21  -4        9.13        7.37     10.85 o
   7  21  -4        1.39        7.70     12.47 o
   8  21  -4        7.04       75.19     28.80 o
   0  22  -4       13.09        0.00     21.60 o
   1  22  -4        2.61        0.00     19.20 o
   2  22  -4        4.08        0.36     12.10 o
   3  22  -4        6.47        9.48     10.94 o
   4  22  -4        0.43       20.96     11.69 o
   5  22  -4        4.35       27.39     14.85 o
   6  22  -4        6.43        7.44     12.95 o
   7  22  -4        1.74       48.80     26.40 o
   0  23  -4       31.66       41.60     24.80 o
   1  23  -4        0.76       11.20     22.40 o
   2  23  -4        6.38       21.64     16.05 o
   3  23  -4        2.30        0.00     12.41 o
   4  23  -4        0.93       17.73     17.24 o
   5  23  -4        0.75        8.61     16.62 o
   1  24  -4        0.40        0.00     24.00 o
   2  24  -4        0.58        0.00     20.00 o
   2   0  -3      522.49      493.15     10.69 o
   4   0  -3      117.10      112.81      6.35 o
   6   0  -3      536.78      570.40     17.45 o
   8   0  -3      732.57      657.92     21.59 o
  10   0  -3      133.48      138.48     10.04 o
  12   0  -3       45.10       48.18      7.58 o
  14   0  -3       51.49       36.47      6.93 o
  16   0  -3       14.20       24.91      9.59 o
   1   1  -3      379.78      330.35      5.49 o
   2   1  -3     6784.29     7034.68     88.72 o
   3   1  -3      382.04      346.49      5.16 o
   4   1  -3      345.61      327.07      8.87 o
   5   1  -3      356.60      325.35      6.68 o
   6   1  -3      818.98      816.10     14.13 o
   7   1  -3      705.98      731.78     15.99 o
   8   1  -3       12.15       13.08      2.55 o
   9   1  -3       34.03       34.86      3.18 o
  10   1  -3      616.64      617.89     14.81 o
  11   1  -3       27.41       30.53      2.44 o
  12   1  -3       36.38       32.69      2.81 o
  13   1  -3        5.42        5.24      3.10 o
  14   1  -3      112.72      100.42      7.56 o
  15   1  -3        0.87        0.00      4.24 o
  16   1  -3       18.34       28.66      7.05 o
   1   2  -3      447.39      389.96      6.30 o
   2   2  -3     7717.79     7775.08     95.30 o
   3   2  -3       34.20       36.20      1.42 o
   4   2  -3      583.82      719.72     10.78 o
   5   2  -3      126.94      136.79      3.38 o
   6   2  -3      154.83      147.02      3.72 o
   7   2  -3        2.05        0.00      1.26 o
   8   2  -3        8.81        9.81      1.49 o
   9   2  -3       13.12       13.91      1.97 o
  10   2  -3      117.26      123.11      4.43 o
  11   2  -3      112.80      110.94      3.96 o
  12   2  -3       13.99        4.18      2.17 o
  13   2  -3        1.22        0.00      5.47 o
  14   2  -3       38.88       32.11      5.33 o
  15   2  -3        4.92        2.12      4.43 o
  16   2  -3       10.80       17.81      5.87 o
   1   3  -3      623.98      548.98      8.78 o
   2   3  -3    10619.64    10328.33    131.40 o
   3   3  -3      388.10      388.15      5.91 o
   4   3  -3       23.40       21.65      1.33 o
   5   3  -3      602.16      561.20      8.67 o
   6   3  -3      210.56      198.29      4.16 o
   7   3  -3       92.34       88.26      3.35 o
   8   3  -3      192.97      206.70      5.53 o
   9   3  -3       49.12       53.87      3.11 o
  10   3  -3       10.36       14.42      2.01 o
  11   3  -3       24.28       27.54      2.55 o
  12   3  -3      114.44      112.54      4.49 o
  13   3  -3        4.46        0.00      2.94 o
  14   3  -3      100.92      108.49     15.41 o
  15   3  -3        0.33        0.00      4.71 o
  16   3  -3        7.89       23.88      8.66 o
   1   4  -3      822.14      766.86     12.03 o
   2   4  -3     2559.15     2623.12     36.97 o
   3   4  -3       78.64       58.70      1.98 o
   4   4  -3      916.92      847.86     11.73 o
   5   4  -3      516.02      534.52      8.19 o
   6   4  -3        8.71        8.90      1.10 o
   7   4  -3      148.13      153.00      4.22 o
   8   4  -3      128.96      130.59      3.80 o
   9   4  -3        4.80        7.38      1.69 o
  10   4  -3      603.15      605.11     12.27 o
  11   4  -3      154.40      149.24      5.24 o
  12   4  -3      126.19      121.70      4.83 o
  13   4  -3       13.85        7.05      4.58 o
  14   4  -3       28.91       26.42      9.12 o
  15   4  -3        4.15        5.39      5.10 o
  16   4  -3        8.38       15.15     10.28 o
   1   5  -3     6297.36     5967.92     82.10 o
   2   5  -3     4966.03     5291.71     69.19 o
   3   5  -3     2126.82     2020.64     26.76 o
   4   5  -3       36.91       40.07      1.88 o
   5   5  -3      430.43      475.36      7.65 o
   6   5  -3      655.97      807.98     13.06 o
   7   5  -3      161.12      155.63      4.36 o
   8   5  -3      160.95      159.59      4.92 o
   9   5  -3       17.06       21.79      2.21 o
  10   5  -3       13.37       12.46      2.42 o
  11   5  -3       34.40       32.05      3.18 o
  12   5  -3      243.02      243.64      7.78 o
  13   5  -3        0.42        0.00      3.36 o
  14   5  -3       63.70       67.47      6.80 o
  15   5  -3        2.39        3.00      8.90 o
  16   5  -3        9.25       25.23     11.41 o
   1   6  -3     1463.59     1368.13     19.65 o
   2   6  -3     1242.63     1262.38     17.60 o
   3   6  -3      485.82      471.76      7.80 o
   4   6  -3     2114.82     2225.24     29.43 o
   5   6  -3      217.49      242.70      5.12 o
   6   6  -3      245.09      255.47      5.84 o
   7   6  -3      280.29      265.26      6.36 o
   8   6  -3        1.43        0.00      1.81 o
   9   6  -3       27.26       23.79      2.64 o
  10   6  -3      173.49      165.74      5.68 o
  11   6  -3      273.89      292.03      9.94 o
  12   6  -3       77.69       85.23      5.22 o
  13   6  -3       25.58       26.10      5.78 o
  14   6  -3        8.43        3.47      4.37 o
  15   6  -3        2.74        3.90      6.21 o
  16   6  -3        7.57        7.52     10.06 o
   1   7  -3     2426.69     2401.84     35.50 o
   2   7  -3       13.54        9.91      1.75 o
   3   7  -3      169.31      169.52      4.54 o
   4   7  -3       26.04       27.93      2.14 o
   5   7  -3       69.10       65.80      2.85 o
   6   7  -3      174.84      184.86      5.09 o
   7   7  -3      554.26      562.90     11.00 o
   8   7  -3      247.47      235.18      6.59 o
   9   7  -3       34.09       39.13      3.53 o
  10   7  -3       14.67       13.78      3.10 o
  11   7  -3       47.46       51.60      4.94 o
  12   7  -3       21.40       21.38      4.24 o
  13   7  -3       10.65       17.97      5.67 o
  14   7  -3        2.04        0.00      5.62 o
  15   7  -3        2.76        1.45      6.17 o
  16   7  -3        8.56       12.32     11.05 o
   1   8  -3     1292.93     1435.39     22.45 o
   2   8  -3       96.49      103.29      3.56 o
   3   8  -3     1385.69     1406.01     20.66 o
   4   8  -3      888.59      867.83     14.65 o
   5   8  -3       56.27       59.58      3.08 o
   6   8  -3        5.85        2.70      2.04 o
   7   8  -3        6.57        9.74      2.40 o
   8   8  -3       20.08       25.81      3.03 o
   9   8  -3      196.72      186.43      6.44 o
  10   8  -3       55.64       61.91      4.89 o
  11   8  -3      245.86      244.12     10.42 o
  12   8  -3       10.69        1.18      3.99 o
  13   8  -3        5.40       14.06      5.90 o
  14   8  -3       13.43       11.69      5.97 o
  15   8  -3        7.27       14.15     14.55 o
   1   9  -3     2273.01     2249.79     38.34 o
   2   9  -3      885.06      841.41     13.70 o
   3   9  -3      951.20      938.14     14.83 o
   4   9  -3      138.70      148.53      4.85 o
   5   9  -3      162.37      162.12      5.08 o
   6   9  -3      134.08      154.47      5.20 o
   7   9  -3      813.64      812.42     15.63 o
   8   9  -3       51.72       55.52      4.10 o
   9   9  -3       14.48       10.13      3.42 o
  10   9  -3        0.26        0.00      3.31 o
  11   9  -3        0.40        8.58      4.62 o
  12   9  -3       19.33       20.58      4.41 o
  13   9  -3        2.08        0.00      3.31 o
  14   9  -3        6.86       11.64      6.02 o
  15   9  -3        1.72        0.18      4.86 o
   1  10  -3      155.31      156.71      5.36 o
   2  10  -3       68.43       65.74      3.56 o
   3  10  -3       83.65       84.93      3.70 o
   4  10  -3      154.36      156.12      5.04 o
   5  10  -3      223.25      244.92      6.63 o
   6  10  -3       65.48       76.36      4.13 o
   7  10  -3       89.08       88.37      4.92 o
   8  10  -3      133.70      145.91      6.29 o
   9  10  -3        0.04        0.65      3.41 o
  10  10  -3       47.70       39.41      4.69 o
  11  10  -3       74.83       75.55      6.40 o
  12  10  -3       21.12       27.22      4.94 o
  13  10  -3        0.21        0.00      3.56 o
  14  10  -3       19.67       17.17     11.56 o
  15  10  -3        8.61        9.31      8.19 o
   1  11  -3      254.32      262.36      8.35 o
   2  11  -3      863.30      925.69     16.53 o
   3  11  -3      259.93      267.92      7.30 o
   4  11  -3        7.97        5.65      2.44 o
   5  11  -3       17.12       21.08      2.94 o
   6  11  -3       61.35       61.89      4.04 o
   7  11  -3       58.37       55.99      4.27 o
   8  11  -3       11.23        1.98      3.97 o
   9  11  -3        6.54        5.71      4.16 o
  10  11  -3       15.37       25.21      5.15 o
  11  11  -3        7.28        6.20      4.45 o
  12  11  -3       53.54       53.69      7.10 o
  13  11  -3        4.80        4.67      5.11 o
  14  11  -3        2.21       10.18     10.97 o
  15  11  -3        0.49        2.93     35.60 o
   1  12  -3      431.49      434.66     11.32 o
   2  12  -3      214.99      194.73      7.25 o
   3  12  -3      198.31      223.95      6.53 o
   4  12  -3      136.67      130.23      5.57 o
   5  12  -3      355.80      357.81      9.44 o
   6  12  -3        1.63        0.00      2.73 o
   7  12  -3       42.98       32.55      4.36 o
   8  12  -3        7.46        4.51      4.55 o
   9  12  -3       26.86       31.55      5.10 o
  10  12  -3       87.91       88.06      7.05 o
  11  12  -3       56.19       69.67      6.75 o
  12  12  -3       23.80       24.74      6.25 o
  13  12  -3        0.40        0.00      4.98 o
  14  12  -3        5.23        0.00      8.95 o
   1  13  -3      587.49      611.43     13.62 o
   2  13  -3      352.01      389.13     11.14 o
   3  13  -3      286.58      265.78      8.25 o
   4  13  -3       24.51       17.32      3.24 o
   5  13  -3      153.53      157.87      6.33 o
   6  13  -3       70.79       62.54      5.16 o
   7  13  -3       20.68       16.25      5.04 o
   8  13  -3      140.07      154.29      9.75 o
   9  13  -3        7.25       13.68      4.69 o
  10  13  -3       20.12       12.75      5.35 o
  11  13  -3       15.97       15.97      5.65 o
  12  13  -3       11.94       13.22      9.54 o
  13  13  -3        3.43        0.00      7.15 o
  14  13  -3        0.52       14.02     14.05 o
   1  14  -3      157.67      156.72      7.03 o
   2  14  -3        7.57        0.00      3.40 o
   3  14  -3        2.07        2.43      3.22 o
   4  14  -3       84.28       94.49      5.22 o
   5  14  -3       19.22       27.05      4.71 o
   6  14  -3       68.93       68.28      6.33 o
   7  14  -3       14.16        7.19      4.88 o
   8  14  -3        4.21        7.70      5.39 o
   9  14  -3       55.57       55.84      6.54 o
  10  14  -3       30.80       30.81      6.25 o
  11  14  -3       20.45       27.94      6.15 o
  12  14  -3       17.01       17.40      6.63 o
  13  14  -3        0.11        0.00      6.43 o
   1  15  -3       12.15       11.53      4.25 o
   2  15  -3       41.00       46.27      5.23 o
   3  15  -3      120.73      133.52      7.69 o
   4  15  -3       37.88       41.56      6.42 o
   5  15  -3      120.29      113.11      8.69 o
   6  15  -3      191.58      200.65     14.38 o
   7  15  -3       35.26       26.85      6.15 o
   8  15  -3       16.70       12.57      6.87 o
   9  15  -3        0.18        0.00      4.67 o
  10  15  -3       14.25       14.04      5.92 o
  11  15  -3        2.48        3.10      5.73 o
  12  15  -3       14.22       12.86      6.81 o
  13  15  -3        1.53        6.20     10.44 o
   1  16  -3       11.43        3.58      4.94 o
   2  16  -3       28.16       22.68      6.09 o
   3  16  -3       11.55        9.03      5.51 o
   4  16  -3       59.84       59.15      8.23 o
   5  16  -3        4.42       13.35      6.20 o
   6  16  -3       10.62        5.27      5.46 o
   7  16  -3        8.63        3.37      5.36 o
   8  16  -3        5.71        3.38      5.27 o
   9  16  -3       11.32       11.90      5.95 o
  10  16  -3       38.65       44.19      7.10 o
  11  16  -3        2.66       12.96      6.30 o
  12  16  -3       14.67        8.47     10.10 o
   1  17  -3       32.92       44.03      7.46 o
   2  17  -3      226.04      216.40     12.17 o
   3  17  -3       59.95       60.07      7.22 o
   4  17  -3        2.27        6.78      6.00 o
   5  17  -3       46.07       46.88      8.03 o
   6  17  -3       11.72       11.30      7.02 o
   7  17  -3        0.46        0.00      5.47 o
   8  17  -3        9.93        4.28      5.56 o
   9  17  -3        2.56       21.41      6.27 o
  10  17  -3       10.27        0.00      8.24 o
  11  17  -3        0.32        9.61     10.62 o
  12  17  -3        4.46        6.74     31.20 o
   1  18  -3        0.52        0.00      8.29 o
   2  18  -3        3.55        1.30      6.84 o
   3  18  -3        9.69        9.93      8.53 o
   4  18  -3       15.65       20.98      7.40 o
   5  18  -3       47.51       55.36      8.76 o
   6  18  -3        1.95        0.00      6.57 o
   7  18  -3        4.75        2.62      7.10 o
   8  18  -3        4.45       13.59      7.15 o
   9  18  -3        6.64        0.00      8.27 o
  10  18  -3        5.50        6.39      9.08 o
  11  18  -3        0.83        1.60     18.40 o
   1  19  -3        8.79        8.89      7.06 o
   2  19  -3       30.75       20.57      7.33 o
   3  19  -3       13.66       20.33      7.57 o
   4  19  -3        1.81        9.34      7.87 o
   5  19  -3        3.86        2.67      7.92 o
   6  19  -3        9.76        9.25      8.71 o
   7  19  -3        7.82       19.84      9.50 o
   8  19  -3        0.01       18.29     10.82 o
   9  19  -3        1.76       13.36     10.85 o
   1  20  -3        2.00        0.00      7.34 o
   2  20  -3        2.63        0.00      7.45 o
   3  20  -3        6.69        0.00      6.68 o
   4  20  -3        1.02        6.21      8.89 o
   5  20  -3        6.13        0.00      8.52 o
   6  20  -3        2.31        0.00      8.71 o
   7  20  -3        4.29       20.71     10.19 o
   8  20  -3        0.06        4.97     10.94 o
   9  20  -3        0.84       63.99     26.40 o
   1  21  -3        0.58        0.00      8.57 o
   2  21  -3       15.16       12.79      8.68 o
   3  21  -3        4.14        0.00      9.81 o
   4  21  -3        0.16        4.51      8.93 o
   5  21  -3        1.35        8.69      9.58 o
   6  21  -3        0.27        0.00      9.24 o
   7  21  -3        0.08        9.85     10.53 o
   8  21  -3        6.25       17.60     22.40 o
   1  22  -3        1.85       10.00     15.27 o
   2  22  -3        0.46        0.00     16.27 o
   3  22  -3        0.08        0.00      9.75 o
   4  22  -3        2.84        0.00     10.29 o
   5  22  -3        6.00       20.99     22.10 o
   6  22  -3        1.67        0.00     11.14 o
   7  22  -3        1.57        0.00     22.40 o
   1  23  -3        0.06       15.20     24.00 o
   2  23  -3       10.29        3.77     13.64 o
   3  23  -3        6.72       21.60     12.52 o
   4  23  -3        0.16        6.74     11.51 o
   5  23  -3        1.35        0.00     14.67 o
   1  24  -3        0.47        0.00     20.80 o
   2  24  -3        0.56        0.00     20.80 o
   3  24  -3        0.26        0.00     19.20 o
   0   0  -2    13570.61    13291.39    335.62 o
   4   0  -2     1346.73     1438.44     37.82 o
   6   0  -2     1257.15     1150.68     24.30 o
   8   0  -2        3.00        0.00      4.30 o
  10   0  -2      109.80      110.71      5.18 o
  12   0  -2       22.38       17.19      5.31 o
  14   0  -2      147.11      142.30     12.28 o
  16   0  -2       10.13        3.20      9.43 o
   1   1  -2       83.90       79.59      1.52 o
   2   1  -2    10525.23    10534.60    137.99 o
   3   1  -2      324.25      280.23      5.23 o
   4   1  -2      887.12      784.63     13.21 o
   5   1  -2      192.49      173.03      4.16 o
   6   1  -2      831.96      841.69     13.47 o
   7   1  -2      191.19      201.77      7.16 o
   8   1  -2       65.44       59.64      2.63 o
   9   1  -2      156.78      148.03      3.92 o
  10   1  -2       19.88       20.10      2.00 o
  11   1  -2       28.52       20.33      2.80 o
  12   1  -2      118.03      109.60      6.25 o
  13   1  -2        5.44        6.19      3.54 o
  14   1  -2       45.67       42.10      5.47 o
  15   1  -2        0.56        0.00      4.83 o
  16   1  -2        6.98       16.13      6.73 o
   0   2  -2     3349.23     3003.71     65.78 o
   1   2  -2      140.47      138.67      3.08 o
   2   2  -2     9257.32    10152.21    131.53 o
   3   2  -2        1.03        0.84      0.64 o
   4   2  -2     4468.55     4798.23     62.34 o
   5   2  -2      340.42      351.72      5.42 o
   6   2  -2     1427.27     1606.65     21.66 o
   7   2  -2      387.18      407.42      8.48 o
   8   2  -2      131.22      121.27      3.90 o
   9   2  -2       31.72       37.35      2.02 o
  10   2  -2      120.75      121.22      3.82 o
  11   2  -2       36.62       40.74      3.28 o
  12   2  -2        2.82        0.74      3.22 o
  13   2  -2       24.46       28.24      4.93 o
  14   2  -2      104.86       90.69      7.68 o
  15   2  -2        1.04        0.00      7.96 o
  16   2  -2        5.31        7.41      5.65 o
   0   3  -2      261.05      233.60      6.47 o
   1   3  -2      204.39      233.93      4.02 o
   2   3  -2    18125.07    17690.39    223.93 o
   3   3  -2      281.85      284.16      4.44 o
   4   3  -2      247.74      256.06      4.06 o
   5   3  -2      147.59      138.19      3.01 o
   6   3  -2     1807.00     1789.67     25.59 o
   7   3  -2        7.14        6.75      1.68 o
   8   3  -2      113.05      115.66      3.52 o
   9   3  -2       58.83       61.58      2.68 o
  10   3  -2      130.99      138.64      4.33 o
  11   3  -2      161.99      157.47      5.89 o
  12   3  -2       24.92       14.46      4.24 o
  13   3  -2        6.07        8.54      4.47 o
  14   3  -2       24.14       24.74      5.47 o
  15   3  -2       11.64        9.67      5.58 o
  16   3  -2        4.14        2.68      5.47 o
   0   4  -2    22628.99    22585.87    480.28 o
   1   4  -2     1892.63     1552.53     21.46 o
   2   4  -2     6545.66     6159.81     79.47 o
   3   4  -2      882.94      882.11     12.04 o
   4   4  -2      515.39      503.23      7.45 o
   5   4  -2      219.55      211.61      3.95 o
   6   4  -2       66.30       59.50      2.04 o
   7   4  -2      142.38      126.28      3.56 o
   8   4  -2       36.59       33.34      2.14 o
   9   4  -2       27.70       22.52      2.12 o
  10   4  -2       69.09       78.93      3.38 o
  11   4  -2       18.83       14.65      2.81 o
  12   4  -2       32.22       32.56      6.42 o
  13   4  -2        4.86        7.47      5.41 o
  14   4  -2      115.58      107.59      8.73 o
  15   4  -2        2.59        2.00      4.77 o
  16   4  -2        0.68        0.00      5.25 o
   0   5  -2    12230.40    12516.27    267.83 o
   1   5  -2     5510.95     5298.19     73.64 o
   2   5  -2     2424.10     2453.14     33.57 o
   3   5  -2     4502.94     4136.90     56.08 o
   4   5  -2     2070.08     2134.00     29.77 o
   5   5  -2      230.37      229.94      4.35 o
   6   5  -2       18.55       18.22      1.67 o
   7   5  -2      305.20      322.57      6.97 o
   8   5  -2      129.57      135.34      4.18 o
   9   5  -2       34.64       31.33      2.43 o
  10   5  -2       30.83       22.85      2.41 o
  11   5  -2       80.16       75.38      3.65 o
  12   5  -2       66.60       80.70      6.95 o
  13   5  -2        3.43        0.45      4.41 o
  14   5  -2        0.09        4.42      4.94 o
  15   5  -2       56.12       52.53      7.22 o
  16   5  -2        3.55        4.14      7.10 o
   0   6  -2     5434.93     5455.95    119.25 o
   1   6  -2      953.08      913.92     14.24 o
   2   6  -2     1812.36     1987.38     27.37 o
   3   6  -2       58.90       57.52      2.31 o
   4   6  -2       61.45       59.54      2.34 o
   5   6  -2      194.54      206.60      4.73 o
   6   6  -2      674.26      656.41     11.14 o
   7   6  -2      272.71      261.42      6.27 o
   8   6  -2        2.77        2.29      1.93 o
   9   6  -2       17.06       17.53      2.60 o
  10   6  -2       69.64       72.83      3.98 o
  11   6  -2       10.65       22.86      3.34 o
  12   6  -2      137.30      147.04      8.27 o
  13   6  -2        0.04        0.00      3.48 o
  14   6  -2       92.90       65.96     14.09 o
  15   6  -2        8.26       10.74      9.93 o
  16   6  -2        1.07        0.00      8.48 o
   0   7  -2     1262.31     1306.04     28.56 o
   1   7  -2     4407.63     4454.45     68.90 o
   2   7  -2      805.92      769.12     11.53 o
   3   7  -2      855.48      847.96     12.89 o
   4   7  -2      215.58      218.94      5.19 o
   5   7  -2       93.22       81.75      3.06 o
   6   7  -2      240.96      237.88      5.72 o
   7   7  -2       16.95       18.87      2.74 o
   8   7  -2      310.44      309.44      7.39 o
   9   7  -2      138.61      140.91      5.15 o
  10   7  -2       17.86       19.99      3.42 o
  11   7  -2      198.13      179.75      7.29 o
  12   7  -2       11.08       17.33      4.79 o
  13   7  -2       22.33       17.83      4.60 o
  14   7  -2        3.02       12.73      8.54 o
  15   7  -2       44.94       41.45      9.08 o
  16   7  -2        6.68        6.83     11.21 o
   0   8  -2     2327.01     2149.39     44.68 o
   1   8  -2     3174.54     3192.64     48.42 o
   2   8  -2     1386.81     1507.86     23.11 o
   3   8  -2      521.99      561.98      9.39 o
   4   8  -2       68.34       68.29      3.09 o
   5   8  -2        2.19        0.65      1.69 o
   6   8  -2       71.78       73.60      3.52 o
   7   8  -2      323.07      352.05      7.93 o
   8   8  -2       12.58        9.92      2.68 o
   9   8  -2       45.55       48.49      3.63 o
  10   8  -2        2.43        1.35      2.99 o
  11   8  -2       52.96       52.34      4.67 o
  12   8  -2        8.70       14.14      5.60 o
  13   8  -2       17.86       17.47      4.78 o
  14   8  -2       17.25       20.24      7.67 o
  15   8  -2        5.61        3.98      8.54 o
  16   8  -2        0.35        0.00     14.98 o
   0   9  -2      706.06      748.09     18.23 o
   1   9  -2      291.71      273.96      6.48 o
   2   9  -2      770.87      799.98     13.34 o
   3   9  -2     1090.67     1109.42     16.65 o
   4   9  -2       44.70       37.09      2.65 o
   5   9  -2      167.97      170.64      5.29 o
   6   9  -2      160.90      160.88      5.25 o
   7   9  -2      216.46      198.85      6.90 o
   8   9  -2      135.63      137.88      5.60 o
   9   9  -2      180.68      164.86      6.72 o
  10   9  -2        3.06        5.22      3.39 o
  11   9  -2       85.05       80.77      5.96 o
  12   9  -2       56.38       52.95      4.61 o
  13   9  -2       22.17       18.39      6.24 o
  14   9  -2       14.93       21.15      5.71 o
  15   9  -2       19.44       27.39     10.80 o
   0  10  -2      936.16      945.48     22.40 o
   1  10  -2      424.43      409.38      8.76 o
   2  10  -2      187.25      181.55      6.81 o
   3  10  -2       36.52       33.25      2.62 o
   4  10  -2       36.00       33.91      2.68 o
   5  10  -2      267.87      284.86      7.36 o
   6  10  -2      434.96      423.99      9.54 o
   7  10  -2      230.07      212.79      7.23 o
   8  10  -2       19.57       14.34      3.21 o
   9  10  -2       10.08        8.61      3.51 o
  10  10  -2        1.15        0.30      3.43 o
  11  10  -2       14.37       12.76      4.31 o
  12  10  -2        0.58        9.31      3.80 o
  13  10  -2        5.32        0.00      5.65 o
  14  10  -2        4.03        4.08     14.78 o
  15  10  -2        1.07        3.01     15.98 o
   0  11  -2       22.45       15.59      4.27 o
   1  11  -2      418.22      429.87      9.02 o
   2  11  -2      287.92      304.81      8.31 o
   3  11  -2      486.05      507.52      9.95 o
   4  11  -2       12.62       10.60      2.39 o
   5  11  -2       94.99       88.65      4.36 o
   6  11  -2       38.53       39.48      3.62 o
   7  11  -2       11.67       10.81      2.92 o
   8  11  -2       59.58       69.51      4.91 o
   9  11  -2       15.10       13.93      3.97 o
  10  11  -2       26.94       29.12      4.41 o
  11  11  -2       37.38       35.97      5.12 o
  12  11  -2       52.47       52.88      5.52 o
  13  11  -2       10.20        5.04      6.77 o
  14  11  -2       18.03       15.57     10.04 o
  15  11  -2        6.66       29.32     17.65 o
   0  12  -2      721.58      721.79     20.40 o
   1  12  -2     1392.99     1407.32     23.61 o
   2  12  -2       40.39       33.09      3.59 o
   3  12  -2        8.16       10.06      2.80 o
   4  12  -2        2.05        0.54      2.59 o
   5  12  -2      272.90      295.05      8.47 o
   6  12  -2       21.79       18.64      3.52 o
   7  12  -2       10.25        7.34      3.60 o
   8  12  -2       20.66       28.01      4.53 o
   9  12  -2        7.36       11.39      4.32 o
  10  12  -2       10.98       19.31      4.91 o
  11  12  -2        5.57        6.29      4.59 o
  12  12  -2        1.00        0.97      7.85 o
  13  12  -2        8.53       10.91      7.36 o
  14  12  -2        1.83        5.43      7.97 o
   0  13  -2       73.12       81.08      7.10 o
   1  13  -2     1081.83     1041.45     19.36 o
   2  13  -2      167.32      161.24      7.48 o
   3  13  -2      316.23      319.20      8.81 o
   4  13  -2        7.30        1.46      2.78 o
   5  13  -2       45.85       41.46      3.90 o
   6  13  -2        2.63        2.37      3.41 o
   7  13  -2      119.63       96.26      6.93 o
   8  13  -2      136.12      158.46      8.41 o
   9  13  -2        3.88       10.19      4.57 o
  10  13  -2        1.61        5.14      5.06 o
  11  13  -2       24.77       11.74      5.54 o
  12  13  -2       33.16       42.03      8.29 o
  13  13  -2        4.99        0.83      3.87 o
  14  13  -2        0.47       12.00     17.72 o
   0  14  -2      597.87      604.70     19.79 o
   1  14  -2       55.00       62.09      4.74 o
   2  14  -2       28.42       20.98      4.17 o
   3  14  -2       63.28       60.93      4.81 o
   4  14  -2       27.63       23.30      4.16 o
   5  14  -2      116.90      151.48      6.79 o
   6  14  -2      153.92      161.81      8.56 o
   7  14  -2       21.74       18.28      5.39 o
   8  14  -2        4.77        8.90      4.95 o
   9  14  -2       21.04       22.87      5.41 o
  10  14  -2        3.47        2.70      5.14 o
  11  14  -2        2.55        0.00      5.33 o
  12  14  -2        0.29        0.00      8.70 o
  13  14  -2        0.57        3.75      5.70 o
   0  15  -2       29.15       31.44      6.27 o
   1  15  -2       23.62       12.72      4.03 o
   2  15  -2      157.89      150.00      7.49 o
   3  15  -2      113.33      130.64      8.86 o
   4  15  -2      151.75      180.79      9.83 o
   5  15  -2       35.52       39.53      6.52 o
   6  15  -2       75.20       92.71      7.68 o
   7  15  -2       22.59       17.75      5.67 o
   8  15  -2        8.96        0.00      4.71 o
   9  15  -2        2.62        5.23      5.26 o
  10  15  -2        2.06        9.79      5.65 o
  11  15  -2        0.12        0.00      5.38 o
  12  15  -2       11.39       12.13      6.35 o
  13  15  -2        1.02        8.22      7.39 o
   0  16  -2      193.89      199.87     12.93 o
   1  16  -2       37.47       30.32      5.81 o
   2  16  -2        4.64        5.95      5.48 o
   3  16  -2       27.50       28.44      6.10 o
   4  16  -2      134.73      137.78      9.18 o
   5  16  -2       13.31        8.41      6.11 o
   6  16  -2        7.13       11.90      6.47 o
   7  16  -2        7.12        0.18      5.24 o
   8  16  -2        0.15        0.00      4.72 o
   9  16  -2        0.39        0.00      4.90 o
  10  16  -2        1.31        3.26      5.32 o
  11  16  -2        1.10        0.00      5.46 o
  12  16  -2        0.48        5.74      7.16 o
   0  17  -2       36.98       48.29     11.81 o
   1  17  -2       81.32       77.10      8.29 o
   2  17  -2       83.12       91.46     10.39 o
   3  17  -2       26.02       33.71      6.38 o
   4  17  -2        5.99        4.68      5.98 o
   5  17  -2       28.03       28.46      7.53 o
   6  17  -2        4.36        0.00      6.27 o
   7  17  -2       41.79       34.41      7.93 o
   8  17  -2       37.64       53.53      6.72 o
   9  17  -2        1.31        0.00      5.40 o
  10  17  -2        1.19        0.00      5.95 o
  11  17  -2        1.13        4.09      6.92 o
  12  17  -2       15.71       24.31     12.97 o
   0  18  -2       81.96       75.46     12.98 o
   1  18  -2       72.58       61.38     10.46 o
   2  18  -2       15.57       12.97      6.91 o
   3  18  -2       21.90       36.00      7.55 o
   4  18  -2       16.00       12.66      6.62 o
   5  18  -2       64.74       73.13      9.01 o
   6  18  -2       27.99       47.87      8.24 o
   7  18  -2       12.14       17.55      6.96 o
   8  18  -2        6.49       17.90      7.12 o
   9  18  -2        0.61        6.16      7.39 o
  10  18  -2        2.87        7.41      9.01 o
  11  18  -2        3.77        0.00     16.80 o
   0  19  -2        1.66        0.00      8.75 o
   1  19  -2       15.52       13.55      7.25 o
   2  19  -2        1.91        0.00      6.93 o
   3  19  -2       25.91       27.49      7.57 o
   4  19  -2        4.43        4.16      7.12 o
   5  19  -2        2.00       10.11      7.52 o
   6  19  -2        1.98       12.04     11.84 o
   7  19  -2        1.16        6.56      9.01 o
   8  19  -2        3.21        0.00      8.83 o
   9  19  -2        0.44       12.96     10.28 o
  10  19  -2        0.44       25.60     24.00 o
   0  20  -2        6.09        0.00      9.92 o
   1  20  -2        0.84        2.86     10.60 o
   2  20  -2        3.48        0.00      6.54 o
   3  20  -2        4.15        4.19      6.86 o
   4  20  -2        1.55        7.08      7.44 o
   5  20  -2        5.64       15.16      9.45 o
   6  20  -2        1.27        0.00      8.51 o
   7  20  -2        0.08        0.00      8.66 o
   8  20  -2        0.61        0.90      8.92 o
   9  20  -2        1.32        6.93     14.98 o
   0  21  -2        5.45        6.23     13.28 o
   1  21  -2        0.31        0.00      8.80 o
   2  21  -2        0.38        0.00      7.67 o
   3  21  -2        1.92        0.00      8.65 o
   4  21  -2       14.22       16.13     10.12 o
   5  21  -2        1.05        0.00      8.77 o
   6  21  -2        4.06        5.89      9.57 o
   7  21  -2        0.19        2.13      9.64 o
   8  21  -2        1.95       21.60     24.00 o
   0  22  -2        2.87       10.40     20.80 o
   1  22  -2        2.37       12.57     12.91 o
   2  22  -2        6.72       21.67     11.41 o
   3  22  -2        1.19        6.74     12.90 o
   4  22  -2        1.50        0.00     11.19 o
   5  22  -2        0.99        0.00     10.57 o
   6  22  -2        0.25        0.00     10.58 o
   7  22  -2        0.56       23.20     23.20 o
   0  23  -2        4.01        0.00     22.40 o
   1  23  -2        1.82        0.00     16.40 o
   2  23  -2        3.26        0.35     10.56 o
   3  23  -2        1.90        0.00     17.78 o
   4  23  -2        2.53        0.00     10.67 o
   5  23  -2        0.77        0.00     14.92 o
   6  23  -2        0.23       44.00     24.80 o
   0  24  -2        2.84       12.00     24.80 o
   1  24  -2        0.16        0.00     21.60 o
   2  24  -2        0.92        0.00     20.80 o
   3  24  -2        0.13        0.89     17.20 o
   4  24  -2        0.16        0.00     15.15 o
   2   0  -1     5571.99     4628.11    115.02 o
   4   0  -1     9990.49    10363.73    192.24 o
   6   0  -1     7900.35     9028.77    211.42 o
   8   0  -1      875.23     1027.50     25.44 o
  10   0  -1      436.28      421.01     14.49 o
  12   0  -1       81.52       76.19     12.02 o
  14   0  -1      295.34      306.53     18.54 o
  16   0  -1       22.09       26.35      8.05 o
   1   1  -1     1296.26      905.40     13.54 o
   2   1  -1      208.82      192.92      3.50 o
   3   1  -1      345.39      308.81      5.32 o
   4   1  -1       91.80      115.28      2.46 o
   5   1  -1     1189.98     1094.51     16.68 o
   6   1  -1     5303.69     5813.08     90.48 o
   7   1  -1      278.36      306.04      5.99 o
   8   1  -1     3752.63     4027.74     62.85 o
   9   1  -1       25.08       28.28      2.10 o
  10   1  -1      530.25      516.52     12.08 o
  11   1  -1       35.00       33.03      3.34 o
  12   1  -1       32.89       32.92      4.61 o
  13   1  -1        2.39        0.00      3.52 o
  14   1  -1        1.69        0.00      4.11 o
  15   1  -1        0.33        3.75      4.91 o
  16   1  -1        8.13       12.41      6.18 o
   1   2  -1       66.49       62.47      1.41 o
   2   2  -1       67.25       73.80      2.06 o
   3   2  -1      439.19      437.97      5.96 o
   4   2  -1    12755.87    13098.17    156.93 o
   5   2  -1      316.86      278.60      4.86 o
   6   2  -1     5697.69     5955.97     79.51 o
   7   2  -1      935.25      926.10     15.87 o
   8   2  -1        8.74        8.76      2.05 o
   9   2  -1       38.25       33.27      2.29 o
  10   2  -1      250.17      243.44      8.08 o
  11   2  -1       21.67       15.17      3.05 o
  12   2  -1       21.77       20.23      4.16 o
  13   2  -1       21.63       18.54      4.97 o
  14   2  -1      221.40      217.71     12.25 o
  15   2  -1        0.53        1.30      4.98 o
  16   2  -1       10.91        8.84      5.86 o
   1   3  -1      387.13      337.51      5.29 o
   2   3  -1     4359.99     4085.18     52.33 o
   3   3  -1       84.02       93.74      2.22 o
   4   3  -1     6689.18     6808.70     84.92 o
   5   3  -1     1247.53     1205.22     15.22 o
   6   3  -1      662.89      701.60     10.49 o
   7   3  -1      265.65      271.65      5.77 o
   8   3  -1     2470.13     2701.94     43.89 o
   9   3  -1       30.95       28.69      2.42 o
  10   3  -1       24.82       35.38      2.76 o
  11   3  -1        9.31        3.50      4.08 o
  12   3  -1       21.95       13.32      5.65 o
  13   3  -1       16.67       21.95      5.34 o
  14   3  -1        9.51        7.55      5.13 o
  15   3  -1        4.25        1.76      7.10 o
  16   3  -1        3.11        7.88      5.71 o
   1   4  -1     4884.40     4370.24     62.32 o
   2   4  -1     1828.02     1764.70     23.51 o
   3   4  -1     1146.74     1092.10     15.16 o
   4   4  -1     3349.50     3178.83     42.25 o
   5   4  -1       61.08       67.38      1.96 o
   6   4  -1     5489.22     5650.40     73.57 o
   7   4  -1        4.07        6.68      1.62 o
   8   4  -1      244.30      226.84      5.44 o
   9   4  -1      158.76      176.45      4.69 o
  10   4  -1      265.29      292.55      7.61 o
  11   4  -1       68.09       74.44      4.03 o
  12   4  -1       81.54       91.02      7.51 o
  13   4  -1       86.42       86.49      7.85 o
  14   4  -1      118.56      108.35      9.05 o
  15   4  -1        3.08        9.71      5.49 o
  16   4  -1        7.94       13.27      6.43 o
   1   5  -1     1195.37     1219.99     17.22 o
   2   5  -1     7392.13     7230.61     93.72 o
   3   5  -1     1073.04     1072.92     15.14 o
   4   5  -1      160.14      148.90      3.50 o
   5   5  -1      257.67      268.81      4.87 o
   6   5  -1      554.22      579.49      9.54 o
   7   5  -1       40.82       37.80      2.17 o
   8   5  -1     1133.14     1284.72     21.10 o
   9   5  -1      130.60      127.53      4.17 o
  10   5  -1       26.14       29.49      2.91 o
  11   5  -1        3.07        0.06      2.79 o
  12   5  -1       42.32       42.60      6.19 o
  13   5  -1      102.72      111.66     10.69 o
  14   5  -1       34.16       37.29      7.25 o
  15   5  -1        4.47        8.00      5.52 o
  16   5  -1        2.62        6.17      5.77 o
   1   6  -1     5218.83     5139.58     74.08 o
   2   6  -1     2431.89     2548.08     33.92 o
   3   6  -1     1995.18     1814.79     26.02 o
   4   6  -1       26.77       25.80      1.74 o
   5   6  -1      193.55      211.47      4.42 o
   6   6  -1     1554.45     1760.08     26.30 o
   7   6  -1      121.90      151.24      5.23 o
   8   6  -1      288.00      258.34      6.62 o
   9   6  -1       86.01       92.05      3.91 o
  10   6  -1       23.47       24.85      2.42 o
  11   6  -1      134.72      128.40      6.29 o
  12   6  -1        0.98        1.86      4.42 o
  13   6  -1      129.64      129.75     21.24 o
  14   6  -1       65.12       78.73     10.21 o
  15   6  -1        8.73        5.90      7.28 o
  16   6  -1       11.33        4.57      8.16 o
   1   7  -1      745.93      853.97     13.66 o
   2   7  -1     3289.18     3199.98     43.34 o
   3   7  -1      682.36      705.33     11.27 o
   4   7  -1      228.93      252.14      4.83 o
   5   7  -1      550.21      615.38     10.87 o
   6   7  -1       56.61       58.50      3.03 o
   7   7  -1      252.03      270.83      6.74 o
   8   7  -1      331.92      365.52      8.09 o
   9   7  -1       65.01       63.39      3.76 o
  10   7  -1       77.84       81.74      4.38 o
  11   7  -1       88.51       80.34      7.22 o
  12   7  -1      106.88       99.50      6.70 o
  13   7  -1       63.39       62.05      9.24 o
  14   7  -1        3.02        0.00      6.62 o
  15   7  -1        3.30        0.00     12.24 o
  16   7  -1        2.27        0.58     16.11 o
   1   8  -1     5732.53     6055.58     86.73 o
   2   8  -1     1423.84     1357.66     19.84 o
   3   8  -1      442.57      411.22      8.41 o
   4   8  -1      659.01      643.37     10.48 o
   5   8  -1      330.56      348.34      7.53 o
   6   8  -1     1462.63     1546.49     25.78 o
   7   8  -1      471.41      478.80      9.90 o
   8   8  -1      136.96      132.39      4.85 o
   9   8  -1       45.58       40.34      3.29 o
  10   8  -1       10.39        5.04      2.87 o
  11   8  -1       74.28       69.80      6.34 o
  12   8  -1       85.37       90.91      7.18 o
  13   8  -1       63.27       66.42      5.61 o
  14   8  -1       26.85       37.19      8.67 o
  15   8  -1        6.02        0.00      8.97 o
  16   8  -1        9.73        6.25     16.34 o
   1   9  -1      184.98      214.57      6.80 o
   2   9  -1     1512.26     1497.89     22.32 o
   3   9  -1      240.64      227.13      5.28 o
   4   9  -1        9.55        7.02      1.68 o
   5   9  -1      288.43      304.49      6.70 o
   6   9  -1      413.86      420.77      9.18 o
   7   9  -1      183.62      173.22      5.70 o
   8   9  -1      175.02      177.39      7.16 o
   9   9  -1       29.14       27.29      3.23 o
  10   9  -1       52.58       55.25      5.05 o
  11   9  -1       28.18       19.53      3.82 o
  12   9  -1       73.47       64.41      7.53 o
  13   9  -1        9.65       13.98      4.66 o
  14   9  -1        2.41        0.00      6.63 o
  15   9  -1        4.55        0.00     12.49 o
   1  10  -1      114.19      132.80      4.80 o
   2  10  -1      413.90      443.65      9.13 o
   3  10  -1      818.84      834.82     13.62 o
   4  10  -1      304.54      287.66      6.91 o
   5  10  -1      203.76      199.23      5.52 o
   6  10  -1      414.56      420.48      9.79 o
   7  10  -1       48.39       38.88      3.64 o
   8  10  -1        9.91        7.82      2.92 o
   9  10  -1       46.33       51.82      4.40 o
  10  10  -1       31.26       22.11      3.93 o
  11  10  -1        7.64       10.10      3.58 o
  12  10  -1        9.80        1.13      5.21 o
  13  10  -1       27.85       29.15      6.54 o
  14  10  -1        1.13        8.53      9.35 o
  15  10  -1        4.58        0.00     10.04 o
   1  11  -1      319.14      322.33      7.05 o
   2  11  -1      755.96      677.48     13.05 o
   3  11  -1      549.42      500.57     10.07 o
   4  11  -1        2.93        2.03      2.18 o
   5  11  -1      138.09      119.61      4.95 o
   6  11  -1      213.51      200.31      6.80 o
   7  11  -1       21.43       16.37      3.32 o
   8  11  -1      104.39      110.48      5.68 o
   9  11  -1       30.90       29.59      4.35 o
  10  11  -1       16.97       13.47      3.81 o
  11  11  -1        7.81        2.31      3.80 o
  12  11  -1       44.26       40.76      7.10 o
  13  11  -1        5.62        8.26      6.45 o
  14  11  -1        2.05        0.00      5.70 o
  15  11  -1        2.40        7.44     10.22 o
   1  12  -1     2359.07     2363.09     35.11 o
   2  12  -1      808.25      832.41     15.58 o
   3  12  -1       41.08       33.55      3.30 o
   4  12  -1       17.39       13.00      2.78 o
   5  12  -1       80.50       74.25      4.27 o
   6  12  -1      237.36      249.10      7.58 o
   7  12  -1       36.50       37.99      3.90 o
   8  12  -1       19.23       14.39      4.35 o
   9  12  -1       12.38        5.40      3.87 o
  10  12  -1       23.65       23.92      4.41 o
  11  12  -1       32.07       24.93      4.51 o
  12  12  -1        7.21       11.13      4.02 o
  13  12  -1        8.96        3.39      6.49 o
  14  12  -1        0.20        0.00      6.21 o
   1  13  -1      368.65      318.30      8.81 o
   2  13  -1      472.58      425.79     10.13 o
   3  13  -1      220.17      214.15      7.42 o
   4  13  -1       14.87       10.79      3.32 o
   5  13  -1       20.43       17.77      3.06 o
   6  13  -1       38.25       48.61      4.17 o
   7  13  -1       17.86       12.51      4.04 o
   8  13  -1       17.85       13.34      4.66 o
   9  13  -1       45.05       55.25      5.71 o
  10  13  -1        0.15        0.00      4.25 o
  11  13  -1        8.08       20.08      6.43 o
  12  13  -1       51.63       77.45      7.85 o
  13  13  -1        0.10        0.00      6.80 o
  14  13  -1        1.15        0.00      9.88 o
   1  14  -1      200.34      195.17      8.72 o
   2  14  -1      152.42      138.34      6.46 o
   3  14  -1       52.19       43.47      4.52 o
   4  14  -1       77.36       93.33      5.50 o
   5  14  -1      129.15      137.36      7.23 o
   6  14  -1        0.71        7.85      4.29 o
   7  14  -1      115.60       97.61      7.41 o
   8  14  -1       55.26       53.43      6.08 o
   9  14  -1        1.85       13.49      4.79 o
  10  14  -1       33.81       38.09      6.91 o
  11  14  -1        9.18       14.73      6.89 o
  12  14  -1        6.57       23.64      5.92 o
  13  14  -1        0.80        4.26      7.10 o
  14  14  -1        0.76        8.40     15.84 o
   1  15  -1       43.75       36.41      4.25 o
   2  15  -1       73.44       59.02      4.98 o
   3  15  -1      137.97      148.50      7.45 o
   4  15  -1       10.61       20.37      5.53 o
   5  15  -1      217.20      204.19     10.57 o
   6  15  -1        2.97       11.06      5.94 o
   7  15  -1        2.69        8.80      4.94 o
   8  15  -1       10.64        0.39      4.71 o
   9  15  -1        9.19        8.79      5.12 o
  10  15  -1        1.50        0.00      5.06 o
  11  15  -1        0.11        0.00      5.48 o
  12  15  -1       19.39       21.98      6.57 o
  13  15  -1        2.28        0.00      9.44 o
   1  16  -1       30.64       19.54      5.06 o
   2  16  -1       34.22       28.73      6.24 o
   3  16  -1       61.91       47.03      6.42 o
   4  16  -1       21.25       22.75      5.98 o
   5  16  -1       70.92       88.82      8.49 o
   6  16  -1       27.53       28.53      6.33 o
   7  16  -1       27.65       16.59      5.69 o
   8  16  -1        2.91        0.00      4.58 o
   9  16  -1        0.87        0.00      4.67 o
  10  16  -1        7.88       18.86      5.76 o
  11  16  -1        0.05       11.69      5.97 o
  12  16  -1        1.32        2.71      9.58 o
   1  17  -1       14.30        6.89      6.09 o
   2  17  -1      112.50       85.15      9.63 o
   3  17  -1       62.41       47.91      6.62 o
   4  17  -1       63.65       88.57      8.73 o
   5  17  -1        9.57       18.49      6.48 o
   6  17  -1       10.54       18.50      6.96 o
   7  17  -1       10.56       18.05      6.89 o
   8  17  -1       12.59        2.83      6.46 o
   9  17  -1        4.91        3.84      5.83 o
  10  17  -1        3.61        0.00      6.20 o
  11  17  -1        0.18        0.00      6.42 o
  12  17  -1       16.10        7.79     12.97 o
   1  18  -1       42.68       52.89      8.48 o
   2  18  -1       24.81       20.96      6.96 o
   3  18  -1       19.45       10.16      6.26 o
   4  18  -1        7.10       12.05      6.12 o
   5  18  -1       27.68       27.30      7.67 o
   6  18  -1        2.44        0.00      6.51 o
   7  18  -1        0.46        0.00      6.16 o
   8  18  -1        0.01        0.00      6.91 o
   9  18  -1        0.23       16.24      7.57 o
  10  18  -1       13.87        7.69      7.73 o
  11  18  -1        0.02        0.00     13.60 o
   1  19  -1        3.98        0.00      5.92 o
   2  19  -1        2.05       11.68     11.87 o
   3  19  -1       19.33       19.55      6.95 o
   4  19  -1        0.85        0.00      6.46 o
   5  19  -1        6.82        5.37      7.89 o
   6  19  -1        2.10        0.00      7.49 o
   7  19  -1        0.16        0.00      7.23 o
   8  19  -1        4.48        7.98      8.66 o
   9  19  -1        0.44        3.45      9.88 o
  10  19  -1        1.02        0.00     19.20 o
   1  20  -1        3.30        0.00      6.87 o
   2  20  -1        7.00        0.00      6.44 o
   3  20  -1        3.85        0.00      6.28 o
   4  20  -1        1.05        6.88      8.53 o
   5  20  -1        9.24        9.75      8.85 o
   6  20  -1        0.88        0.00      8.26 o
   7  20  -1        1.30        9.70      9.47 o
   8  20  -1        1.31       14.52     16.66 o
   9  20  -1        0.33        0.00     13.78 o
   1  21  -1        0.32        2.16      8.77 o
   2  21  -1        3.50        0.00      7.51 o
   3  21  -1        1.89        0.00      8.45 o
   4  21  -1        3.67        2.26      9.28 o
   5  21  -1        0.65        5.21      9.49 o
   6  21  -1        1.06        0.00      8.99 o
   7  21  -1        2.52        6.89      9.97 o
   8  21  -1        0.10       11.79     14.80 o
   1  22  -1        0.20       15.08     12.05 o
   2  22  -1        1.09       11.14      9.58 o
   3  22  -1        2.49        0.00     27.20 o
   4  22  -1        2.41        0.00     11.41 o
   5  22  -1        3.22        6.69     16.52 o
   6  22  -1        3.07        0.00     11.03 o
   7  22  -1        1.22        0.00     18.40 o
   1  23  -1        1.68       29.60     17.29 o
   2  23  -1        0.03        2.45     13.38 o
   3  23  -1        0.83        0.00     10.85 o
   4  23  -1        1.79        4.59     11.06 o
   5  23  -1        0.17        3.00     15.55 o
   6  23  -1        0.01        2.40     20.80 o
   1  24  -1        0.02        0.00     13.49 o
   2  24  -1        0.65        0.00     18.40 o
   3  24  -1        0.10        0.00     26.00 o
   4  24  -1        0.23        0.73     15.49 o
   2   0   0        3.93        0.00      2.03 o
   4   0   0    20532.81    20759.11    437.18 o
   6   0   0      268.58      269.24      8.82 o
   8   0   0       47.97       36.79      4.45 o
  10   0   0        1.71        0.00      3.04 o
  12   0   0      734.09      635.57     27.55 o
  14   0   0       30.96       36.55      8.30 o
  16   0   0       40.68       47.51      9.86 o
   1   1   0      661.45      548.20      7.29 o
   2   1   0    39867.97    36214.49   1385.24 o
   3   1   0      153.07      128.27      2.37 o
   4   1   0       44.87       49.26      1.48 o
   5   1   0      178.74      209.45      3.84 o
   6   1   0     4727.57     5126.62     77.76 o
   7   1   0      277.34      299.21      7.67 o
   8   1   0      267.02      274.18      7.77 o
   9   1   0        1.57        0.00      2.62 o
  10   1   0      126.76      149.38      7.61 o
  11   1   0        3.47        3.04      2.79 o
  12   1   0       16.37       21.17      4.76 o
  13   1   0       12.21       11.63      4.46 o
  14   1   0        3.35       22.48      5.24 o
  15   1   0        0.07        0.00      5.13 o
  16   1   0        0.12        2.11      5.91 o
   1   2   0       45.62       40.85      1.05 o
   2   2   0        1.10        0.00      0.70 o
   3   2   0      129.22      134.71      2.40 o
   4   2   0     5332.99     5853.48     73.88 o
   5   2   0     1542.70     1547.10     22.07 o
   6   2   0      601.63      607.55     10.53 o
   7   2   0      260.60      284.73      6.47 o
   8   2   0       38.70       49.56      3.25 o
   9   2   0        6.21        6.87      2.25 o
  10   2   0        0.45        0.62      2.55 o
  11   2   0      140.07      128.75      7.82 o
  12   2   0      247.76      237.46     10.90 o
  13   2   0        8.77        9.69      4.77 o
  14   2   0       24.89       23.20      6.05 o
  15   2   0       12.91       20.70      6.10 o
  16   2   0       24.62       41.31      7.74 o
   0   3   0        1.84        0.00      2.68 o
   1   3   0       56.41       48.82      1.73 o
   2   3   0        0.02        0.00      0.94 o
   3   3   0       35.08       34.98      1.24 o
   4   3   0        1.50        1.07      0.90 o
   5   3   0     2518.60     2520.74     34.27 o
   6   3   0     7137.16     8051.67    117.59 o
   7   3   0       76.87       85.98      4.20 o
   8   3   0       56.87       55.27      3.05 o
   9   3   0      101.13       85.88      4.68 o
  10   3   0      565.32      569.82     14.82 o
  11   3   0       20.84       15.83      4.94 o
  12   3   0        5.58        0.00      5.48 o
  13   3   0       42.64       43.72      6.49 o
  14   3   0        2.51       15.90      5.77 o
  15   3   0        0.87        3.57      5.57 o
  16   3   0        0.86        0.00      5.98 o
   1   4   0     1863.12     1721.55     24.22 o
   2   4   0      113.81      110.16      3.85 o
   3   4   0     1862.47     1863.62     24.27 o
   4   4   0    12782.39    13237.58    166.86 o
   5   4   0        8.63        7.64      1.37 o
   6   4   0      129.52      129.95      3.13 o
   7   4   0        7.25        6.10      1.38 o
   8   4   0        0.47        0.00      1.79 o
   9   4   0       68.22       70.86      3.44 o
  10   4   0       47.84       50.61      4.12 o
  11   4   0       32.62       30.45      5.73 o
  12   4   0      198.05      189.21     11.10 o
  13   4   0       20.50       31.51      6.14 o
  14   4   0        0.06        0.00      5.23 o
  15   4   0       69.64       77.39      9.98 o
  16   4   0        1.60        2.01      5.96 o
   0   5   0       13.59       16.40      2.91 o
   1   5   0       32.62       26.19      1.58 o
   2   5   0      178.84      206.95      4.06 o
   3   5   0        3.08        2.87      1.05 o
   4   5   0        8.29        8.55      1.32 o
   5   5   0       42.26       46.61      1.65 o
   6   5   0        8.29        9.55      1.63 o
   7   5   0       34.08       36.23      2.18 o
   8   5   0       21.83       27.99      1.99 o
   9   5   0      403.65      380.54      8.89 o
  10   5   0       30.89       27.75      2.79 o
  11   5   0        0.17        0.00      3.62 o
  12   5   0        4.90       11.45      5.02 o
  13   5   0        0.12        0.70      6.87 o
  14   5   0       32.95       25.05      6.54 o
  15   5   0        0.01        3.51      5.70 o
  16   5   0        0.19        1.55     10.23 o
   0   6   0    76735.74    72012.45   9267.57 o
   1   6   0     1834.67     1772.17     26.25 o
   2   6   0       29.61       26.97      1.66 o
   3   6   0      906.29      806.46     11.72 o
   4   6   0     8980.20     9431.90    119.76 o
   5   6   0       79.40       76.63      2.55 o
   6   6   0       36.78       33.94      2.24 o
   7   6   0      122.57      108.62      4.41 o
   8   6   0       15.68       16.48      2.22 o
   9   6   0      106.44      101.68      4.77 o
  10   6   0        0.39        0.00      2.47 o
  11   6   0       51.47       40.42      3.60 o
  12   6   0      415.48      427.99     17.62 o
  13   6   0       46.55       46.18      7.19 o
  14   6   0        3.77        2.43      5.60 o
  15   6   0      103.93      119.73     12.73 o
  16   6   0        2.02        0.00     15.66 o
   0   7   0       16.34       14.99      2.51 o
   1   7   0        0.11        0.00      1.38 o
   2   7   0     1279.85     1325.41     18.49 o
   3   7   0       37.96       34.33      1.89 o
   4   7   0        3.78        4.85      1.33 o
   5   7   0     1159.35     1207.40     18.19 o
   6   7   0      617.03      688.27     12.06 o
   7   7   0       39.64       35.82      2.79 o
   8   7   0        2.19        0.00      1.96 o
   9   7   0      125.31      125.49      4.90 o
  10   7   0       29.36       19.88      3.93 o
  11   7   0       57.24       47.84      4.71 o
  12   7   0       11.51       11.32      6.80 o
  13   7   0       52.33       43.59     12.01 o
  14   7   0       27.55       31.65      8.89 o
  15   7   0        2.63        0.00      7.18 o
  16   7   0        0.58        2.39     19.42 o
   0   8   0    25251.65    26261.83    524.75 o
   1   8   0     1157.63     1277.78     19.26 o
   2   8   0       12.62       12.36      1.97 o
   3   8   0       21.76       21.57      1.93 o
   4   8   0      370.30      373.53      6.91 o
   5   8   0      510.02      542.54      9.40 o
   6   8   0        2.44        7.75      2.09 o
   7   8   0       93.80       95.94      4.11 o
   8   8   0      302.50      280.20      7.06 o
   9   8   0        7.92        1.63      2.54 o
  10   8   0        0.10        0.00      3.30 o
  11   8   0      168.14      168.63      8.22 o
  12   8   0        1.38        4.17      6.35 o
  13   8   0       44.71       44.28      9.02 o
  14   8   0        4.24        3.18      7.09 o
  15   8   0       52.07       50.04     12.02 o
  16   8   0        0.66       19.65     30.40 o
   0   9   0        2.09        0.00      2.20 o
   1   9   0      253.79      297.77      7.18 o
   2   9   0      617.81      677.40     11.69 o
   3   9   0       89.97      103.55      4.03 o
   4   9   0        0.00        0.00      1.61 o
   5   9   0       59.42       70.31      3.18 o
   6   9   0       43.26       40.68      2.95 o
   7   9   0      249.08      272.00      7.22 o
   8   9   0        3.02        5.65      2.59 o
   9   9   0       64.12       61.79      3.74 o
  10   9   0        1.68        0.00      3.09 o
  11   9   0       13.64       17.10      4.42 o
  12   9   0        4.68        8.59      4.29 o
  13   9   0       48.73       53.46      9.37 o
  14   9   0        0.27        0.00      9.20 o
  15   9   0        1.59        4.83     14.52 o
   0  10   0     2506.91     2108.71     42.27 o
   1  10   0      372.89      449.58      8.49 o
   2  10   0        5.65        5.59      2.03 o
   3  10   0     1239.76     1226.17     19.78 o
   4  10   0      189.97      207.86      6.00 o
   5  10   0      543.85      536.30     10.07 o
   6  10   0       45.24       52.57      3.44 o
   7  10   0      118.98      112.52      5.84 o
   8  10   0        1.62        0.00      3.20 o
   9  10   0       45.71       58.14      4.35 o
  10  10   0       18.57        9.85      3.84 o
  11  10   0       19.53       18.00      4.96 o
  12  10   0        1.21        0.00      4.29 o
  13  10   0        8.21        5.95      4.24 o
  14  10   0        0.07        8.29      9.39 o
  15  10   0       20.56       33.63     11.56 o
   0  11   0        1.26        0.00      3.36 o
   1  11   0      261.33      249.58      6.11 o
   2  11   0      194.58      221.80      5.87 o
   3  11   0      106.81      111.37      4.28 o
   4  11   0        5.33        5.31      2.30 o
   5  11   0      159.74      138.49      4.98 o
   6  11   0       18.46       24.00      2.96 o
   7  11   0       77.22       88.36      4.72 o
   8  11   0       34.28       32.36      3.80 o
   9  11   0       33.08       37.76      4.42 o
  10  11   0       21.40       21.54      3.73 o
  11  11   0        6.29        4.79      5.45 o
  12  11   0        0.83        5.01      6.82 o
  13  11   0       17.49       12.14      6.26 o
  14  11   0        0.11       16.22      9.68 o
  15  11   0        0.01        1.86     10.44 o
   0  12   0      818.29      698.68     20.85 o
   1  12   0      828.30      760.17     13.54 o
   2  12   0      100.48       99.05      4.54 o
   3  12   0       54.69       64.38      3.97 o
   4  12   0        0.02        4.60      2.49 o
   5  12   0        0.34        0.00      2.56 o
   6  12   0        7.02        6.70      2.67 o
   7  12   0       10.64       12.60      3.42 o
   8  12   0      244.37      268.43      9.63 o
   9  12   0       15.15        4.29      3.62 o
  10  12   0        2.26        0.00      3.37 o
  11  12   0        5.08        0.00      3.73 o
  12  12   0       11.76       16.58      7.17 o
  13  12   0        0.67        4.55      6.59 o
  14  12   0        0.01        0.00     10.05 o
   0  13   0      164.94      141.21      6.81 o
   1  13   0      487.73      446.87      9.72 o
   2  13   0        8.45        2.51      3.05 o
   3  13   0       24.07       22.04      3.55 o
   4  13   0        1.00        4.75      3.06 o
   5  13   0      284.29      264.32      8.03 o
   6  13   0       56.73       65.24      4.39 o
   7  13   0       23.70       24.63      4.20 o
   8  13   0        3.30        6.43      4.06 o
   9  13   0       21.77       15.64      4.39 o
  10  13   0        0.39        0.00      3.67 o
  11  13   0        7.05        2.87      4.33 o
  12  13   0        1.72        3.15      6.89 o
  13  13   0        3.55        0.00      9.34 o
  14  13   0        8.81       14.48      9.47 o
   0  14   0       33.71        4.26      5.63 o
   1  14   0       21.63       15.81      2.80 o
   2  14   0        6.36        7.87      3.14 o
   3  14   0       29.05       16.46      3.59 o
   4  14   0       74.38       64.35      4.95 o
   5  14   0      323.79      280.89     10.48 o
   6  14   0        8.05        8.49      4.06 o
   7  14   0        3.01        2.14      4.30 o
   8  14   0       16.68       14.24      5.12 o
   9  14   0        0.92        3.98      4.48 o
  10  14   0        0.00        0.00      4.36 o
  11  14   0        4.10        9.20      5.45 o
  12  14   0        0.06        9.27     10.53 o
  13  14   0        0.54        0.00      6.38 o
  14  14   0        0.70        0.00     11.12 o
   0  15   0       24.89       26.93      5.61 o
   1  15   0       41.95       42.50      4.36 o
   2  15   0       13.76       14.61      3.88 o
   3  15   0      188.61      170.12      7.38 o
   4  15   0       46.36       38.31      5.72 o
   5  15   0       68.17       66.52      5.98 o
   6  15   0      215.57      270.31     14.20 o
   7  15   0       11.46        1.73      4.90 o
   8  15   0        7.36        0.00      4.55 o
   9  15   0       10.58        6.14      4.85 o
  10  15   0        0.27        0.00      5.34 o
  11  15   0        8.11        6.65      6.20 o
  12  15   0        3.86        7.13      5.19 o
  13  15   0        0.16        5.20     11.88 o
   0  16   0        2.92       13.01      6.45 o
   1  16   0       24.29        7.98      4.23 o
   2  16   0       46.95       36.69      6.85 o
   3  16   0        0.01        0.00      4.80 o
   4  16   0       56.69       52.30      6.84 o
   5  16   0      245.49      211.68     10.46 o
   6  16   0       21.60       26.59      5.65 o
   7  16   0        0.14        0.73      5.15 o
   8  16   0        6.72       12.51      5.71 o
   9  16   0        0.04        0.00      4.79 o
  10  16   0        1.10        8.08      5.76 o
  11  16   0        4.84        9.95      8.43 o
  12  16   0        3.57        4.32      6.26 o
   0  17   0       23.07       14.51      8.87 o
   1  17   0       10.11        0.62      5.58 o
   2  17   0       24.09       22.02      6.76 o
   3  17   0       27.74       33.96      6.34 o
   4  17   0        1.69        3.31      5.36 o
   5  17   0       86.91       79.78      8.41 o
   6  17   0       18.08       31.85      7.36 o
   7  17   0        8.36        5.30      6.40 o
   8  17   0        4.23        2.68      6.18 o
   9  17   0        7.12        5.83      6.04 o
  10  17   0        1.92        5.33      7.71 o
  11  17   0        0.00       11.75      6.82 o
  12  17   0        0.37        0.00      6.54 o
   0  18   0       88.86       92.13     14.22 o
   1  18   0        2.05        2.58      6.72 o
   2  18   0        4.44        0.00      6.36 o
   3  18   0        3.71       11.45      6.22 o
   4  18   0       17.62       15.04      6.85 o
   5  18   0        0.00        5.96      7.63 o
   6  18   0       21.79       15.73      7.52 o
   7  18   0       19.74       20.04      7.12 o
   8  18   0        5.10        0.00      6.91 o
   9  18   0        0.07        0.00      6.80 o
  10  18   0        0.16       13.56     20.19 o
   0  19   0        4.77        0.00      8.75 o
   1  19   0        1.79        0.00      6.14 o
   2  19   0        3.85        1.05      6.16 o
   3  19   0        0.36        0.00      6.04 o
   4  19   0        0.16        3.35      6.64 o
   5  19   0        0.34        8.04      7.34 o
   6  19   0        6.52        3.26      7.30 o
   7  19   0        0.38        0.00      7.12 o
   8  19   0        0.55        0.00      7.42 o
   9  19   0        0.00        0.00      8.81 o
  10  19   0        2.11        0.00     22.40 o
   0  20   0       74.79       62.46     14.50 o
   1  20   0        0.45        4.21      7.13 o
   2  20   0        0.00        0.00      6.50 o
   3  20   0        0.49        0.47      7.86 o
   4  20   0        2.66       13.76      7.91 o
   5  20   0       10.01       10.27      7.93 o
   6  20   0        2.34        2.71      8.42 o
   7  20   0        4.03        0.00      8.98 o
   8  20   0        0.09        6.20      9.52 o
   9  20   0        0.09       18.40     24.00 o
   0  21   0        0.75        0.00     10.08 o
   1  21   0        0.13        0.65      8.76 o
   2  21   0        0.03        6.38      7.93 o
   3  21   0        0.98        0.00      7.32 o
   4  21   0        1.40       15.65      9.30 o
   5  21   0        0.06        0.95      8.61 o
   6  21   0        1.21        0.00     10.27 o
   7  21   0        1.85       12.93     11.14 o
   8  21   0        1.22       13.89     24.80 o
   0  22   0        3.89        2.00     13.43 o
   1  22   0        0.14        0.00     10.46 o
   2  22   0        0.52        0.39      9.18 o
   3  22   0        0.01        0.00     11.93 o
   4  22   0        0.48        4.80     10.14 o
   5  22   0        2.74        0.89      9.88 o
   6  22   0        0.19        0.00     11.49 o
   7  22   0        0.03        0.00     20.00 o
   0  23   0        1.21       54.40     25.60 o
   1  23   0        0.00        0.00     11.37 o
   2  23   0        2.15        0.00     12.47 o
   3  23   0        0.27        0.00     10.71 o
   4  23   0        0.30        2.95     12.13 o
   5  23   0        0.19       23.65     17.45 o
   6  23   0        0.24        0.00     23.20 o
   0  24   0        0.42       16.00     23.20 o
   1  24   0        0.05        0.00      9.80 o
   2  24   0        0.17        0.00     13.43 o
   3  24   0        0.13       33.20     17.19 o
   4  24   0        0.09        0.00     21.60 o
   2   0   1     5572.07     4541.12    105.44 o
   4   0   1     9989.48    10213.67    236.35 o
   6   0   1     7898.91     8743.85    205.12 o
   8   0   1      875.48     1018.33     29.24 o
  10   0   1      435.98      429.55     15.62 o
  12   0   1       81.50       85.69      9.58 o
  14   0   1      295.27      301.34     21.06 o
  16   0   1       22.04       21.95      9.18 o
   1   1   1     1296.47      895.04     12.78 o
   2   1   1      209.21      205.11      3.78 o
   3   1   1      345.50      307.80      5.84 o
   4   1   1       92.33      111.23      4.06 o
   5   1   1     1189.21     1093.02     19.15 o
   6   1   1     5305.23     5717.59     94.55 o
   7   1   1      278.44      299.68      8.08 o
   8   1   1     3752.82     3888.98     76.19 o
   9   1   1       25.16       30.61      3.17 o
  10   1   1      530.04      486.35     15.17 o
  11   1   1       35.00       26.22      4.85 o
  12   1   1       32.82       35.37      5.28 o
  13   1   1        2.39        0.00      5.86 o
  14   1   1        1.68        5.22      7.04 o
  15   1   1        0.33        5.26      7.42 o
  16   1   1        8.17       10.99      6.54 o
   1   2   1       66.41       63.95      2.30 o
   2   2   1       67.28       72.96      1.64 o
   3   2   1      439.96      419.11      7.19 o
   4   2   1    12754.72    13120.34    183.81 o
   5   2   1      316.92      282.05      5.37 o
   6   2   1     5697.44     5992.25     97.92 o
   7   2   1      935.19      962.78     19.86 o
   8   2   1        8.89       11.64      3.19 o
   9   2   1       38.40       39.41      3.27 o
  10   2   1      250.54      251.69      8.45 o
  11   2   1       21.67       23.10      4.58 o
  12   2   1       21.78       15.18      4.66 o
  13   2   1       21.57       17.36      5.94 o
  14   2   1      221.37      212.04     12.93 o
  15   2   1        0.53        3.29      5.90 o
  16   2   1       10.88        7.48      6.67 o
   1   3   1      386.94      348.07      5.56 o
   2   3   1     4360.31     3986.05     51.08 o
   3   3   1       83.65       92.46      2.09 o
   4   3   1     6688.46     6975.72     91.62 o
   5   3   1     1247.50     1184.55     19.40 o
   6   3   1      663.13      716.34     12.72 o
   7   3   1      265.29      279.50      8.22 o
   8   3   1     2470.42     2767.55     56.63 o
   9   3   1       31.06       29.40      3.93 o
  10   3   1       24.93       26.90      4.31 o
  11   3   1        9.32       10.46      4.75 o
  12   3   1       21.89       11.65      5.63 o
  13   3   1       16.67       23.80      5.84 o
  14   3   1        9.57        5.88      5.64 o
  15   3   1        4.22        2.03      8.36 o
  16   3   1        3.09        0.16      6.60 o
   1   4   1     4885.02     4417.40     62.32 o
   2   4   1     1828.07     1746.40     23.40 o
   3   4   1     1146.67     1113.13     14.06 o
   4   4   1     3349.23     3216.12     42.13 o
   5   4   1       61.06       65.43      2.16 o
   6   4   1     5488.52     5617.20     89.11 o
   7   4   1        4.05        5.25      1.80 o
   8   4   1      244.27      236.48      6.28 o
   9   4   1      158.80      162.59      7.24 o
  10   4   1      265.15      287.25     10.58 o
  11   4   1       68.01       63.53      8.41 o
  12   4   1       81.46       95.77      8.37 o
  13   4   1       86.51       85.19      8.27 o
  14   4   1      118.75      113.36      9.78 o
  15   4   1        3.11        0.00      5.74 o
  16   4   1        7.92        5.75      6.78 o
   1   5   1     1196.30     1235.34     18.92 o
   2   5   1     7392.41     7199.99     91.12 o
   3   5   1     1071.84     1095.16     15.07 o
   4   5   1      160.84      147.45      3.66 o
   5   5   1      258.78      261.55      4.81 o
   6   5   1      554.50      603.58     10.23 o
   7   5   1       41.01       37.27      2.62 o
   8   5   1     1133.09     1257.69     23.01 o
   9   5   1      130.68      130.05      5.17 o
  10   5   1       26.12       30.89      4.15 o
  11   5   1        3.08        0.00      4.40 o
  12   5   1       42.40       51.95      6.88 o
  13   5   1      102.67      109.31      9.37 o
  14   5   1       34.24       49.10      9.73 o
  15   5   1        4.43        9.13      6.02 o
  16   5   1        2.60        0.00      9.86 o
   1   6   1     5219.33     5267.44     72.13 o
   2   6   1     2431.95     2532.33     36.85 o
   3   6   1     1994.70     1800.54     25.16 o
   4   6   1       26.84       27.53      1.62 o
   5   6   1      193.55      210.30      4.60 o
   6   6   1     1553.82     1747.13     27.13 o
   7   6   1      121.72      147.47      4.32 o
   8   6   1      287.86      253.73      7.44 o
   9   6   1       86.17       83.80      4.22 o
  10   6   1       23.38       24.57      4.07 o
  11   6   1      134.65      123.65      8.36 o
  12   6   1        0.97        6.34      5.64 o
  13   6   1      129.52      120.39     10.03 o
  14   6   1       65.23       79.86      9.51 o
  15   6   1        8.78       14.53      7.87 o
  16   6   1       11.32       15.91     18.27 o
   1   7   1      746.42      860.96     13.24 o
   2   7   1     3289.18     3134.00     46.07 o
   3   7   1      681.40      694.62     10.24 o
   4   7   1      229.01      248.98      4.86 o
   5   7   1      550.13      619.88     10.19 o
   6   7   1       56.59       53.61      2.80 o
   7   7   1      252.11      262.85      6.39 o
   8   7   1      331.93      363.45      8.13 o
   9   7   1       65.41       63.49      4.33 o
  10   7   1       77.80       89.12      6.99 o
  11   7   1       88.50       73.42      8.04 o
  12   7   1      106.90      105.73     10.94 o
  13   7   1       63.38       65.39      9.87 o
  14   7   1        3.03        0.00      7.14 o
  15   7   1        3.26        0.00     20.14 o
  16   7   1        2.26        7.98     11.88 o
   1   8   1     5733.40     6047.44     84.08 o
   2   8   1     1424.13     1394.36     21.82 o
   3   8   1      442.12      419.86      6.90 o
   4   8   1      659.03      653.57     10.41 o
   5   8   1      330.52      347.47      6.76 o
   6   8   1     1462.81     1568.66     24.85 o
   7   8   1      471.26      488.26     10.23 o
   8   8   1      137.09      125.92      4.84 o
   9   8   1       45.82       41.69      4.16 o
  10   8   1       10.42        5.48      3.69 o
  11   8   1       74.27       72.95      5.23 o
  12   8   1       85.32       93.26     18.36 o
  13   8   1       63.17       59.86      9.69 o
  14   8   1       26.83       25.83     10.48 o
  15   8   1        6.06       15.84     10.73 o
  16   8   1        9.74        0.30     10.67 o
   1   9   1      184.80      214.97      6.56 o
   2   9   1     1512.29     1482.09     22.28 o
   3   9   1      240.32      227.78      5.58 o
   4   9   1        9.55       11.76      1.85 o
   5   9   1      287.85      301.88      6.39 o
   6   9   1      413.82      433.42      8.57 o
   7   9   1      183.69      183.30      5.89 o
   8   9   1      174.96      178.29      5.90 o
   9   9   1       29.32       25.21      2.89 o
  10   9   1       52.61       45.86      5.20 o
  11   9   1       28.13       26.06      4.72 o
  12   9   1       73.45       77.39      9.53 o
  13   9   1        9.64       16.36      9.19 o
  14   9   1        2.43        0.00      8.49 o
  15   9   1        4.51       29.00     10.67 o
   1  10   1      114.75      124.60      4.08 o
   2  10   1      413.82      452.47      8.72 o
   3  10   1      819.08      812.02     13.42 o
   4  10   1      304.45      295.67      6.48 o
   5  10   1      203.71      197.61      5.75 o
   6  10   1      414.54      433.80      9.08 o
   7  10   1       48.35       40.45      3.46 o
   8  10   1        9.95       13.10      2.90 o
   9  10   1       46.47       60.37      4.07 o
  10  10   1       31.28       31.12      4.95 o
  11  10   1        7.66        1.17      4.80 o
  12  10   1        9.82       11.81      5.72 o
  13  10   1       27.83       11.03      9.65 o
  14  10   1        1.12        0.00     15.62 o
  15  10   1        4.59       37.38     13.06 o
   1  11   1      319.07      329.40      6.64 o
   2  11   1      755.95      718.09     12.17 o
   3  11   1      549.10      528.42      9.95 o
   4  11   1        2.91        1.94      2.22 o
   5  11   1      138.47      127.13      4.76 o
   6  11   1      213.46      213.16      6.56 o
   7  11   1       21.36       21.05      3.24 o
   8  11   1      104.31      102.68      5.10 o
   9  11   1       30.83       36.41      3.90 o
  10  11   1       17.00       20.97      3.46 o
  11  11   1        7.77        0.00      4.69 o
  12  11   1       44.25       34.60      5.95 o
  13  11   1        5.61        4.57      8.37 o
  14  11   1        2.06        7.29     10.15 o
  15  11   1        2.38        0.00     10.52 o
   1  12   1     2359.62     2387.36     33.83 o
   2  12   1      808.27      861.25     14.53 o
   3  12   1       40.95       39.60      3.15 o
   4  12   1       17.33       12.26      2.88 o
   5  12   1       80.62       78.35      4.33 o
   6  12   1      237.46      230.51      7.22 o
   7  12   1       36.52       35.53      3.75 o
   8  12   1       19.24       18.06      3.71 o
   9  12   1       12.38       10.95      3.56 o
  10  12   1       23.66       24.03      3.78 o
  11  12   1       32.10       30.36      7.28 o
  12  12   1        7.21       13.24      8.99 o
  13  12   1        8.94        5.85      5.86 o
  14  12   1        0.20        0.00      9.53 o
   1  13   1      369.06      321.38      7.47 o
   2  13   1      472.60      414.41     11.43 o
   3  13   1      220.13      201.10      6.65 o
   4  13   1       14.90       10.47      2.92 o
   5  13   1       20.34       21.51      3.45 o
   6  13   1       38.25       44.15      4.46 o
   7  13   1       17.83       16.23      3.88 o
   8  13   1       17.81       15.47      4.44 o
   9  13   1       45.14       52.96      5.22 o
  10  13   1        0.15        0.00      3.42 o
  11  13   1        8.05       19.13      6.96 o
  12  13   1       51.65       54.08      9.63 o
  13  13   1        0.09        0.00      7.91 o
  14  13   1        1.16        0.00      9.65 o
   1  14   1      200.38      191.59      6.15 o
   2  14   1      152.39      153.50      5.71 o
   3  14   1       52.28       49.52      4.08 o
   4  14   1       77.34       95.01      5.23 o
   5  14   1      129.14      144.31      6.41 o
   6  14   1        0.72        6.99      3.96 o
   7  14   1      115.56      111.40      7.35 o
   8  14   1       55.23       47.99      5.79 o
   9  14   1        1.85        2.21      4.36 o
  10  14   1       33.81       35.71      4.90 o
  11  14   1        9.20       14.26      4.38 o
  12  14   1        6.56        6.36      7.01 o
  13  14   1        0.80        0.00      6.65 o
  14  14   1        0.76        5.11     14.58 o
   1  15   1       43.82       36.28      4.21 o
   2  15   1       73.43       53.46      4.85 o
   3  15   1      137.83      144.52      7.88 o
   4  15   1       10.63       13.08      4.13 o
   5  15   1      217.05      220.33      9.20 o
   6  15   1        2.98       16.15      5.26 o
   7  15   1        2.71        5.13      5.04 o
   8  15   1       10.62        5.45      5.10 o
   9  15   1        9.21        4.05      4.76 o
  10  15   1        1.50        0.00      4.68 o
  11  15   1        0.11        0.00      5.90 o
  12  15   1       19.40       25.64      9.35 o
  13  15   1        2.28        3.66     12.00 o
   1  16   1       30.68       28.25      4.57 o
   2  16   1       34.20       22.44      5.92 o
   3  16   1       61.87       47.24      6.52 o
   4  16   1       21.24       29.35      6.30 o
   5  16   1       70.87       79.30      7.85 o
   6  16   1       27.56       33.62      6.54 o
   7  16   1       27.64       27.99      6.52 o
   8  16   1        2.91        0.54      5.84 o
   9  16   1        0.87        1.76      5.63 o
  10  16   1        7.88        0.00      5.27 o
  11  16   1        0.05        4.74      6.28 o
  12  16   1        1.32        1.92     10.21 o
   1  17   1       14.32       11.99      6.44 o
   2  17   1      112.51       84.96      8.49 o
   3  17   1       62.49       50.57      6.86 o
   4  17   1       63.70       73.39      7.65 o
   5  17   1        9.54       10.55      6.54 o
   6  17   1       10.51        5.04      6.26 o
   7  17   1       10.54        6.37      6.18 o
   8  17   1       12.57        3.60      7.93 o
   9  17   1        4.92        7.66      6.05 o
  10  17   1        3.60        4.98      8.31 o
  11  17   1        0.18        0.00     10.05 o
   1  18   1       42.70       33.45      8.15 o
   2  18   1       24.78       21.42      7.47 o
   3  18   1       19.47       29.98      6.73 o
   4  18   1        7.10       11.57      6.82 o
   5  18   1       27.72       30.13      7.76 o
   6  18   1        2.44        0.10      7.06 o
   7  18   1        0.46        0.00      6.63 o
   8  18   1        0.01        0.00      6.86 o
   9  18   1        0.23        0.00      6.50 o
  10  18   1       13.86        0.00      8.45 o
  11  18   1        0.02        0.00     21.60 o
   1  19   1        3.99        0.00      6.06 o
   2  19   1        2.05        0.00      5.65 o
   3  19   1       19.32        7.16      6.55 o
   4  19   1        0.85        0.00      6.51 o
   5  19   1        6.84        0.00      7.01 o
   6  19   1        2.10        7.71      7.37 o
   7  19   1        0.16        4.33      7.24 o
   8  19   1        4.49        9.31      7.97 o
   9  19   1        0.44        0.00      7.33 o
  10  19   1        1.02       10.40     23.20 o
   1  20   1        3.30        0.00      6.51 o
   2  20   1        6.98        0.00      5.86 o
   3  20   1        3.84        5.89      6.71 o
   4  20   1        1.05        0.00      6.42 o
   5  20   1        9.23       13.92      9.23 o
   6  20   1        0.88        0.70      8.61 o
   7  20   1        1.30        0.00     11.43 o
   8  20   1        1.31        1.62      8.87 o
   9  20   1        0.33       29.60     22.40 o
   1  21   1        0.32        0.51      8.27 o
   2  21   1        3.50        0.00      7.60 o
   3  21   1        1.89        2.13      9.79 o
   4  21   1        3.68        0.00      8.51 o
   5  21   1        0.65        0.00     11.23 o
   6  21   1        1.06        4.78     11.06 o
   7  21   1        2.52        0.00     12.36 o
   8  21   1        0.10       19.08     14.98 o
   1  22   1        0.20        0.00     15.75 o
   2  22   1        1.09        0.00      8.40 o
   3  22   1        2.49       11.02     10.11 o
   4  22   1        2.41        0.00     10.80 o
   5  22   1        3.22       23.20     10.91 o
   6  22   1        3.07        9.24     11.43 o
   7  22   1        1.22       36.00     24.80 o
   1  23   1        1.68        0.00     11.06 o
   2  23   1        0.03        0.00      8.77 o
   3  23   1        0.83        0.00     10.29 o
   4  23   1        1.79        0.00     10.65 o
   5  23   1        0.17       12.00     13.84 o
   6  23   1        0.01        0.00     20.00 o
   1  24   1        0.02        0.00      9.65 o
   2  24   1        0.65        0.00     14.98 o
   3  24   1        0.10       17.54     23.60 o
   4  24   1        0.24       11.20     22.40 o
   0   0   2    13570.65    13266.74    375.25 o
   4   0   2     1346.73     1411.82     32.03 o
   6   0   2     1257.33     1134.54     28.84 o
   8   0   2        2.92        5.34      4.05 o
  10   0   2      110.50      122.24      9.00 o
  12   0   2       22.43       14.75      9.34 o
  14   0   2      146.94      124.88     13.59 o
  16   0   2       10.10        0.00     10.17 o
   1   1   2       84.06       79.10      1.76 o
   2   1   2    10525.05    10267.13    150.94 o
   3   1   2      324.03      290.66      5.87 o
   4   1   2      886.61      768.30     13.97 o
   5   1   2      192.77      170.71      4.70 o
   6   1   2      832.04      859.29     15.22 o
   7   1   2      191.18      200.19      7.28 o
   8   1   2       65.24       55.28      3.81 o
   9   1   2      156.76      154.13      6.33 o
  10   1   2       19.87       19.16      4.42 o
  11   1   2       28.52       17.51      4.60 o
  12   1   2      118.06      100.34      7.81 o
  13   1   2        5.45        9.97      4.83 o
  14   1   2       45.84       54.89      7.19 o
  15   1   2        0.56        0.00      9.04 o
  16   1   2        7.02       13.99      7.05 o
   0   2   2     3349.42     3025.19     70.97 o
   1   2   2      140.22      127.14      2.92 o
   2   2   2     9257.55    10252.88    135.13 o
   3   2   2        1.02        0.00      0.84 o
   4   2   2     4468.73     4759.27     75.58 o
   5   2   2      340.40      348.90      7.28 o
   6   2   2     1427.11     1620.77     28.03 o
   7   2   2      387.34      414.03     12.87 o
   8   2   2      130.81      109.85      6.31 o
   9   2   2       31.62       33.92      3.50 o
  10   2   2      120.70      117.76      6.43 o
  11   2   2       36.56       27.67      6.50 o
  12   2   2        2.88        0.20      4.36 o
  13   2   2       24.50       32.03      8.72 o
  14   2   2      104.77       78.20     10.26 o
  15   2   2        1.04        0.00      6.05 o
  16   2   2        5.28        0.00      7.56 o
   0   3   2      261.03      227.23      6.04 o
   1   3   2      204.36      222.15      4.82 o
   2   3   2    18125.71    18021.19    236.26 o
   3   3   2      282.61      292.61      4.64 o
   4   3   2      247.82      248.28      5.27 o
   5   3   2      147.20      146.24      4.65 o
   6   3   2     1807.20     1803.11     32.48 o
   7   3   2        7.13       10.80      2.63 o
   8   3   2      113.01      117.69      5.80 o
   9   3   2       58.78       51.77      4.68 o
  10   3   2      131.14      142.14      9.53 o
  11   3   2      162.02      165.86     11.25 o
  12   3   2       24.97       23.67      5.95 o
  13   3   2        6.07        1.25      6.35 o
  14   3   2       24.22       27.92      8.57 o
  15   3   2       11.65        7.61      6.39 o
  16   3   2        4.17       10.11      8.20 o
   0   4   2    22627.94    22444.60    448.85 o
   1   4   2     1892.80     1558.54     23.58 o
   2   4   2     6545.59     6097.70     89.75 o
   3   4   2      881.81      877.32     12.75 o
   4   4   2      515.57      496.85      7.62 o
   5   4   2      219.76      219.50      5.09 o
   6   4   2       66.52       62.16      2.89 o
   7   4   2      142.62      140.15      5.75 o
   8   4   2       36.57       27.91      3.48 o
   9   4   2       27.67       21.14      3.62 o
  10   4   2       68.88       69.85      5.67 o
  11   4   2       18.87       17.21      5.27 o
  12   4   2       32.04       30.08      6.52 o
  13   4   2        4.88        2.48      7.91 o
  14   4   2      115.54      114.85     10.12 o
  15   4   2        2.59        8.69      6.38 o
  16   4   2        0.67        0.00      7.31 o
   0   5   2    12229.86    12482.07    250.32 o
   1   5   2     5509.71     5347.55     78.63 o
   2   5   2     2424.34     2441.46     38.05 o
   3   5   2     4503.72     4167.57     53.11 o
   4   5   2     2069.65     2178.13     29.00 o
   5   5   2      230.52      231.75      4.30 o
   6   5   2       18.62       17.62      3.00 o
   7   5   2      305.17      333.65      7.73 o
   8   5   2      129.54      139.92      6.50 o
   9   5   2       34.71       25.16      3.78 o
  10   5   2       30.80       25.97      4.22 o
  11   5   2       80.22       64.25      7.12 o
  12   5   2       66.54       67.69      8.03 o
  13   5   2        3.40        0.00      5.38 o
  14   5   2        0.10        0.00      5.81 o
  15   5   2       56.10       58.19     12.29 o
  16   5   2        3.57        0.00     10.84 o
   0   6   2     5434.33     5559.10    111.64 o
   1   6   2      953.37      899.38     14.30 o
   2   6   2     1812.46     1949.25     28.14 o
   3   6   2       58.60       60.62      2.27 o
   4   6   2       61.65       62.50      2.42 o
   5   6   2      194.69      209.39      4.44 o
   6   6   2      674.54      663.53     11.80 o
   7   6   2      272.62      273.42      7.41 o
   8   6   2        2.78        0.56      2.21 o
   9   6   2       16.97       14.73      3.43 o
  10   6   2       69.69       74.05      6.05 o
  11   6   2       10.63       13.89      5.05 o
  12   6   2      137.31      120.22      9.93 o
  13   6   2        0.03        0.78      6.00 o
  14   6   2       92.84       72.75      8.85 o
  15   6   2        8.26       15.16      9.36 o
  16   6   2        1.06        0.00      9.87 o
   0   7   2     1261.93     1310.29     30.36 o
   1   7   2     4406.16     4517.04     64.74 o
   2   7   2      806.14      771.85     12.53 o
   3   7   2      855.85      837.98     12.74 o
   4   7   2      215.62      208.65      4.58 o
   5   7   2       93.22       87.05      3.12 o
   6   7   2      241.01      227.63      5.83 o
   7   7   2       16.92       16.74      2.00 o
   8   7   2      310.45      300.69      8.93 o
   9   7   2      138.54      144.27      6.38 o
  10   7   2       17.77       22.86      5.77 o
  11   7   2      198.25      189.52     16.71 o
  12   7   2       11.02        4.06      7.20 o
  13   7   2       22.31       20.00      8.84 o
  14   7   2        3.03       20.71     11.48 o
  15   7   2       44.89       55.30     14.00 o
  16   7   2        6.67        9.61     10.60 o
   0   8   2     2326.94     2057.55     44.54 o
   1   8   2     3174.48     3192.59     46.80 o
   2   8   2     1386.79     1509.48     21.64 o
   3   8   2      521.20      566.60      9.36 o
   4   8   2       68.28       71.66      2.81 o
   5   8   2        2.21        0.00      1.67 o
   6   8   2       71.54       73.02      3.43 o
   7   8   2      323.05      340.60      7.77 o
   8   8   2       12.68        7.53      3.16 o
   9   8   2       45.47       49.02      4.42 o
  10   8   2        2.43        0.00      3.21 o
  11   8   2       52.89       61.19      7.82 o
  12   8   2        8.71       10.47      7.38 o
  13   8   2       17.92       18.57     11.92 o
  14   8   2       17.22       20.06     10.31 o
  15   8   2        5.61       20.22     11.26 o
  16   8   2        0.35       17.90     16.37 o
   0   9   2      706.05      767.04     28.08 o
   1   9   2      291.14      278.62      6.41 o
   2   9   2      771.05      784.57     12.36 o
   3   9   2     1091.54     1082.03     16.39 o
   4   9   2       44.58       39.65      2.79 o
   5   9   2      168.63      165.94      4.86 o
   6   9   2      160.98      161.26      5.14 o
   7   9   2      216.44      200.93      6.23 o
   8   9   2      135.63      149.46      6.04 o
   9   9   2      180.60      171.47      7.80 o
  10   9   2        3.03        0.00      3.46 o
  11   9   2       85.07       73.07      5.17 o
  12   9   2       56.35       56.71      9.03 o
  13   9   2       22.16       19.58      9.57 o
  14   9   2       14.92        5.18     10.56 o
  15   9   2       19.40       47.32     15.43 o
   0  10   2      935.58      942.41     22.26 o
   1  10   2      423.65      401.82      7.85 o
   2  10   2      187.19      181.18      4.60 o
   3  10   2       36.41       35.39      2.97 o
   4  10   2       36.03       32.14      2.68 o
   5  10   2      268.11      295.19      6.77 o
   6  10   2      435.08      434.64      9.39 o
   7  10   2      230.01      196.49      6.44 o
   8  10   2       19.53       23.44      3.07 o
   9  10   2       10.08        5.17      3.69 o
  10  10   2        1.15        0.00      3.90 o
  11  10   2       14.35       11.66      4.26 o
  12  10   2        0.57        0.00      8.05 o
  13  10   2        5.35        0.00     10.72 o
  14  10   2        4.04        0.00      9.48 o
  15  10   2        1.08       10.37     11.12 o
   0  11   2       22.30       23.93      4.76 o
   1  11   2      418.09      441.50      8.56 o
   2  11   2      288.02      298.79      7.43 o
   3  11   2      486.15      516.73     10.34 o
   4  11   2       12.56       10.23      2.46 o
   5  11   2       94.85       89.76      4.44 o
   6  11   2       38.58       46.75      3.56 o
   7  11   2       11.68       16.47      3.05 o
   8  11   2       59.53       67.06      4.31 o
   9  11   2       15.16       13.33      2.89 o
  10  11   2       26.88       28.67      5.02 o
  11  11   2       37.39       38.47      5.71 o
  12  11   2       52.42       67.22      6.21 o
  13  11   2       10.20       17.54      9.36 o
  14  11   2       18.01       39.83     19.76 o
  15  11   2        6.66        0.00     11.96 o
   0  12   2      721.39      703.34     21.22 o
   1  12   2     1393.31     1391.74     21.84 o
   2  12   2       40.40       34.68      3.11 o
   3  12   2        8.12        4.26      2.16 o
   4  12   2        2.04        0.61      2.12 o
   5  12   2      273.18      276.59      7.72 o
   6  12   2       21.81       23.99      3.48 o
   7  12   2       10.28        8.40      3.09 o
   8  12   2       20.67       28.83      3.92 o
   9  12   2        7.37       10.42      3.60 o
  10  12   2       11.01        8.07      5.55 o
  11  12   2        5.58        1.23      6.34 o
  12  12   2        0.99        0.19      7.22 o
  13  12   2        8.56        0.00     11.32 o
  14  12   2        1.83        0.00     12.50 o
   0  13   2       73.05       83.11      8.04 o
   1  13   2     1081.23     1036.69     18.60 o
   2  13   2      167.38      175.99      6.20 o
   3  13   2      315.99      318.66      7.57 o
   4  13   2        7.30        1.56      2.82 o
   5  13   2       45.89       39.05      3.80 o
   6  13   2        2.64        0.00      3.22 o
   7  13   2      119.66       93.30      5.57 o
   8  13   2      136.21      155.99      7.65 o
   9  13   2        3.86       10.84      3.74 o
  10  13   2        1.60        1.57      3.52 o
  11  13   2       24.78        8.89      6.82 o
  12  13   2       33.14       32.34      7.44 o
  13  13   2        4.99        9.46      6.97 o
  14  13   2        0.47        0.00      9.52 o
   0  14   2      597.62      567.86     18.05 o
   1  14   2       55.20       56.76      4.36 o
   2  14   2       28.51       20.62      3.69 o
   3  14   2       63.22       67.43      3.93 o
   4  14   2       27.61       28.70      3.45 o
   5  14   2      116.89      131.24      6.55 o
   6  14   2      153.88      166.82      7.72 o
   7  14   2       21.70       17.26      4.36 o
   8  14   2        4.77        8.44      4.25 o
   9  14   2       21.09       32.40      4.78 o
  10  14   2        3.49        5.07      4.07 o
  11  14   2        2.54        0.00      6.51 o
  12  14   2        0.29        0.24      8.89 o
  13  14   2        0.57        3.89      9.13 o
   0  15   2       29.12       31.96      5.64 o
   1  15   2       23.56       13.48      3.53 o
   2  15   2      157.91      156.79      7.09 o
   3  15   2      113.59      133.98      7.33 o
   4  15   2      151.68      191.36      7.85 o
   5  15   2       35.58       41.32      5.14 o
   6  15   2       75.24       98.37      7.10 o
   7  15   2       22.59       17.29      5.52 o
   8  15   2        9.02        7.84      4.98 o
   9  15   2        2.60        1.40      4.80 o
  10  15   2        2.06        7.14      6.15 o
  11  15   2        0.11        3.27      7.71 o
  12  15   2       11.39        4.47      8.12 o
  13  15   2        1.01       27.06     20.00 o
   0  16   2      193.82      208.89     15.88 o
   1  16   2       37.55       35.55      5.93 o
   2  16   2        4.64        6.93      5.49 o
   3  16   2       27.52       19.52      7.76 o
   4  16   2      134.79      144.36      9.34 o
   5  16   2       13.26        8.50      5.48 o
   6  16   2        7.11        5.68      5.43 o
   7  16   2        7.11        0.00      5.80 o
   8  16   2        0.15        0.00      5.43 o
   9  16   2        0.39        1.66      5.59 o
  10  16   2        1.31        5.10      7.39 o
  11  16   2        1.10        3.40      5.75 o
  12  16   2        0.48        0.00     14.02 o
   0  17   2       37.03       32.84     10.27 o
   1  17   2       81.23       84.49      8.81 o
   2  17   2       83.11       73.41      8.79 o
   3  17   2       26.00       25.04      6.65 o
   4  17   2        6.00        4.40      5.43 o
   5  17   2       28.02       20.12      6.28 o
   6  17   2        4.33        0.00      6.06 o
   7  17   2       41.80       34.25      7.47 o
   8  17   2       37.64       46.17      7.20 o
   9  17   2        1.31        0.00      8.07 o
  10  17   2        1.19        0.00      7.77 o
  11  17   2        1.14       10.22      7.21 o
   0  18   2       81.96       71.77     12.45 o
   1  18   2       72.60       80.90      9.22 o
   2  18   2       15.56       23.24      7.18 o
   3  18   2       21.88       17.20      6.41 o
   4  18   2       15.99       17.49      7.02 o
   5  18   2       64.76       51.99      8.35 o
   6  18   2       27.98       33.95      8.26 o
   7  18   2       12.15        0.00      6.69 o
   8  18   2        6.49       22.37      8.45 o
   9  18   2        0.62        1.88      9.15 o
  10  18   2        2.87       28.48      9.76 o
  11  18   2        3.78       24.00     10.40 o
   0  19   2        1.67        0.00      8.24 o
   1  19   2       15.49       11.81      6.99 o
   2  19   2        1.91        0.57      5.97 o
   3  19   2       25.91       28.77      6.84 o
   4  19   2        4.45        8.50      6.94 o
   5  19   2        1.99        0.00      6.71 o
   6  19   2        1.97        0.00      6.87 o
   7  19   2        1.16        7.16      7.49 o
   8  19   2        3.20        7.36      6.64 o
   9  19   2        0.44        0.00      8.14 o
  10  19   2        0.44        0.00     20.80 o
   0  20   2        6.09        8.55     10.21 o
   1  20   2        0.83        0.00      6.55 o
   2  20   2        3.48        1.40      5.99 o
   3  20   2        4.15        6.06      6.51 o
   4  20   2        1.56        0.73      7.02 o
   5  20   2        5.66        1.41      7.02 o
   6  20   2        1.28        4.26      9.85 o
   7  20   2        0.08       18.08      9.12 o
   8  20   2        0.61       15.56      9.50 o
   9  20   2        1.32        0.00     18.40 o
   0  21   2        5.45       12.17     13.21 o
   1  21   2        0.32        0.00      8.76 o
   2  21   2        0.38        1.43      7.95 o
   3  21   2        1.93        0.00      8.31 o
   4  21   2       14.22       13.88     10.54 o
   5  21   2        1.05        7.95      9.56 o
   6  21   2        4.07        7.86     15.30 o
   7  21   2        0.19       12.57     10.22 o
   8  21   2        1.96       36.00     26.40 o
   0  22   2        2.88        7.89     16.80 o
   1  22   2        2.37        1.50     12.80 o
   2  22   2        6.72        0.00     11.00 o
   3  22   2        1.19        0.00      9.33 o
   4  22   2        1.50        0.00      9.50 o
   5  22   2        0.99        0.00      9.86 o
   6  22   2        0.25        2.55     15.31 o
   0  23   2        4.02       32.80     23.20 o
   1  23   2        1.82        3.24     12.22 o
   2  23   2        3.26        0.00      9.27 o
   3  23   2        1.91        6.99     11.27 o
   4  23   2        2.54        0.70     10.85 o
   5  23   2        0.77        0.00     14.71 o
   0  24   2        2.84        0.00     19.20 o
   1  24   2        0.16        0.00      9.91 o
   2  24   2        0.92        0.00      9.89 o
   3  24   2        0.13        6.40     14.58 o
   4  24   2        0.16        0.00     23.20 o
   2   0   3      521.86      523.95     12.15 o
   4   0   3      117.33      115.78      7.73 o
   6   0   3      536.47      580.24     15.15 o
   8   0   3      732.14      630.25     24.97 o
  10   0   3      133.62      121.42      9.94 o
  12   0   3       45.23       43.10      8.73 o
  14   0   3       51.60       54.99     10.38 o
  16   0   3       14.25       32.83     23.20 o
   1   1   3      379.47      339.96      5.34 o
   2   1   3     6785.63     6997.54    102.61 o
   3   1   3      382.09      338.78      7.29 o
   4   1   3      345.67      338.60      7.13 o
   5   1   3      356.44      336.49      7.38 o
   6   1   3      819.28      805.59     16.10 o
   7   1   3      705.91      740.46     16.69 o
   8   1   3       12.24       14.84      2.78 o
   9   1   3       34.02       34.45      3.58 o
  10   1   3      616.26      604.04     16.47 o
  11   1   3       27.44       17.96      7.87 o
  12   1   3       36.44       35.89      6.07 o
  13   1   3        5.41        8.62      5.05 o
  14   1   3      112.61      106.83      9.09 o
  15   1   3        0.87        0.00      6.28 o
  16   1   3       18.35       21.63     11.44 o
   1   2   3      447.18      407.79      6.81 o
   2   2   3     7719.11     7671.55    112.91 o
   3   2   3       34.29       36.73      1.76 o
   4   2   3      583.68      718.97     12.89 o
   5   2   3      126.86      132.24      4.36 o
   6   2   3      154.78      149.38      4.94 o
   7   2   3        2.04        2.08      2.21 o
   8   2   3        8.86        8.96      2.73 o
   9   2   3       13.15       12.31      3.02 o
  10   2   3      117.35      113.25      6.58 o
  11   2   3      112.88      102.89      7.75 o
  12   2   3       13.94        4.83      7.39 o
  13   2   3        1.22        0.00      5.38 o
  14   2   3       38.96       33.51      7.59 o
  15   2   3        4.91        7.02      6.82 o
  16   2   3       10.79       15.71     11.77 o
   1   3   3      625.04      547.64      8.84 o
   2   3   3    10617.63    10544.35    151.86 o
   3   3   3      387.57      385.63      6.17 o
   4   3   3       23.44       24.90      1.77 o
   5   3   3      602.50      559.15     11.80 o
   6   3   3      210.34      210.11      7.22 o
   7   3   3       92.31       78.61      4.80 o
   8   3   3      192.92      189.27      8.84 o
   9   3   3       49.18       48.23      4.81 o
  10   3   3       10.36       11.11      4.24 o
  11   3   3       24.22       25.49      6.11 o
  12   3   3      114.57      103.94      9.34 o
  13   3   3        4.45       11.81      8.22 o
  14   3   3      100.87       79.82     10.64 o
  15   3   3        0.33        3.18      7.09 o
  16   3   3        7.90       25.13     11.63 o
   1   4   3      822.85      772.22     12.50 o
   2   4   3     2557.63     2653.53     37.07 o
   3   4   3       78.44       62.45      2.03 o
   4   4   3      917.14      835.67     14.60 o
   5   4   3      516.46      535.34     10.58 o
   6   4   3        8.60        4.71      2.81 o
   7   4   3      148.15      148.71      6.26 o
   8   4   3      129.06      141.40      6.45 o
   9   4   3        4.83        9.84      3.51 o
  10   4   3      603.36      628.18     17.87 o
  11   4   3      154.27      146.61     10.58 o
  12   4   3      126.12      115.76      9.52 o
  13   4   3       13.87       20.79      8.96 o
  14   4   3       28.91       28.67      8.89 o
  15   4   3        4.15        0.00      7.03 o
  16   4   3        8.36       14.27     11.78 o
   1   5   3     6296.96     5906.12     87.65 o
   2   5   3     4966.21     5344.27     75.73 o
   3   5   3     2128.28     2054.55     28.26 o
   4   5   3       36.92       42.74      1.87 o
   5   5   3      429.51      479.20      8.48 o
   6   5   3      655.86      809.59     16.04 o
   7   5   3      160.79      139.97      5.03 o
   8   5   3      160.87      171.92      7.10 o
   9   5   3       17.13       17.38      4.01 o
  10   5   3       13.44       16.67      6.71 o
  11   5   3       34.25       27.92      6.26 o
  12   5   3      243.27      220.48     13.24 o
  13   5   3        0.42        0.00      5.55 o
  14   5   3       63.70       50.83      9.93 o
  15   5   3        2.41        5.94      9.20 o
  16   5   3        9.25       17.53     11.63 o
   1   6   3     1463.58     1412.40     21.85 o
   2   6   3     1242.93     1254.77     19.17 o
   3   6   3      485.03      474.13      7.96 o
   4   6   3     2114.87     2243.90     31.09 o
   5   6   3      217.59      222.13      4.84 o
   6   6   3      245.16      248.31      7.72 o
   7   6   3      280.66      280.92      7.66 o
   8   6   3        1.41        0.00      2.80 o
   9   6   3       27.24       20.77      3.88 o
  10   6   3      173.57      171.91      9.17 o
  11   6   3      273.96      272.92     13.21 o
  12   6   3       77.70       74.66      8.42 o
  13   6   3       25.62       30.19      7.29 o
  14   6   3        8.44        4.95      7.51 o
  15   6   3        2.74        0.00     10.28 o
  16   6   3        7.56        0.00      9.59 o
   1   7   3     2426.57     2404.05     35.67 o
   2   7   3       13.53        9.17      1.81 o
   3   7   3      170.17      166.31      4.27 o
   4   7   3       26.09       26.57      2.14 o
   5   7   3       69.30       67.55      2.75 o
   6   7   3      174.83      177.29      4.71 o
   7   7   3      554.53      575.37     12.73 o
   8   7   3      247.38      226.46      7.67 o
   9   7   3       34.08       33.26      3.49 o
  10   7   3       14.74        5.76      5.45 o
  11   7   3       47.30       70.81     11.64 o
  12   7   3       21.42       24.66      8.08 o
  13   7   3       10.62       10.21      9.56 o
  14   7   3        2.03        0.00      8.92 o
  15   7   3        2.77       18.53     10.77 o
  16   7   3        8.57       10.25     11.29 o
   1   8   3     1292.98     1475.75     23.29 o
   2   8   3       96.39       98.58      3.78 o
   3   8   3     1385.52     1414.71     21.74 o
   4   8   3      888.59      847.83     13.68 o
   5   8   3       56.37       55.78      3.01 o
   6   8   3        5.81        3.28      1.86 o
   7   8   3        6.53        6.55      1.96 o
   8   8   3       19.94       19.86      3.54 o
   9   8   3      196.70      189.19      7.63 o
  10   8   3       55.69       52.19      7.15 o
  11   8   3      245.95      248.22     13.42 o
  12   8   3       10.66        4.63      7.37 o
  13   8   3        5.41        9.24     11.98 o
  14   8   3       13.51       20.03     10.24 o
  15   8   3        7.27        0.00      9.40 o
   1   9   3     2273.92     2325.71     34.53 o
   2   9   3      885.24      842.23     14.19 o
   3   9   3      951.20      906.03     15.79 o
   4   9   3      138.59      155.62      5.49 o
   5   9   3      162.36      153.85      4.88 o
   6   9   3      134.16      154.42      5.23 o
   7   9   3      813.74      795.36     15.86 o
   8   9   3       51.76       56.25      4.75 o
   9   9   3       14.37       11.19      3.93 o
  10   9   3        0.26        0.00      3.83 o
  11   9   3        0.40        4.90      6.21 o
  12   9   3       19.38       23.83      9.42 o
  13   9   3        2.08       10.98     15.41 o
  14   9   3        6.87       16.51     11.81 o
  15   9   3        1.73       20.05     13.78 o
   1  10   3      155.36      145.63      4.78 o
   2  10   3       68.52       61.41      3.27 o
   3  10   3       83.49       85.73      3.40 o
   4  10   3      154.43      150.22      4.99 o
   5  10   3      223.36      236.28      6.45 o
   6  10   3       65.40       72.60      3.90 o
   7  10   3       89.10       78.57      4.02 o
   8  10   3      133.69      156.24      5.58 o
   9  10   3        0.03        0.00      3.64 o
  10  10   3       47.70       48.39      5.32 o
  11  10   3       74.84       83.49      5.59 o
  12  10   3       21.09       16.12      8.41 o
  13  10   3        0.22        0.00      8.93 o
  14  10   3       19.69        0.40     10.67 o
  15  10   3        8.60       17.04     21.18 o
   1  11   3      254.55      245.68      6.65 o
   2  11   3      863.47      919.47     15.85 o
   3  11   3      260.01      278.06      6.54 o
   4  11   3        7.94        9.54      2.30 o
   5  11   3       17.02       21.41      2.90 o
   6  11   3       61.35       60.01      3.99 o
   7  11   3       58.15       52.92      3.76 o
   8  11   3       11.27        8.78      2.90 o
   9  11   3        6.57        0.00      3.12 o
  10  11   3       15.37       16.75      5.06 o
  11  11   3        7.24        7.02      4.53 o
  12  11   3       53.63       58.58     10.62 o
  13  11   3        4.81       30.00     10.80 o
  14  11   3        2.22        6.85     11.23 o
  15  11   3        0.49        7.59     23.66 o
   1  12   3      431.40      427.89      9.36 o
   2  12   3      214.93      204.09      6.24 o
   3  12   3      198.19      218.63      7.87 o
   4  12   3      136.73      135.85      5.06 o
   5  12   3      355.58      334.91     13.05 o
   6  12   3        1.62        2.98      2.98 o
   7  12   3       43.07       34.64      3.80 o
   8  12   3        7.38        6.32      3.92 o
   9  12   3       26.78       29.50      4.06 o
  10  12   3       87.94       75.44      7.88 o
  11  12   3       56.22       68.75      8.23 o
  12  12   3       23.78       33.55      4.71 o
  13  12   3        0.40        0.00      8.34 o
  14  12   3        5.24       15.68     10.88 o
   1  13   3      587.45      608.69     12.48 o
   2  13   3      352.02      390.96     10.17 o
   3  13   3      287.17      272.04      8.45 o
   4  13   3       24.57       24.68      3.14 o
   5  13   3      153.33      153.83      6.66 o
   6  13   3       70.82       73.93      4.72 o
   7  13   3       20.73       12.03      3.86 o
   8  13   3      139.89      157.26      7.94 o
   9  13   3        7.16        4.80      3.48 o
  10  13   3       20.13       19.15      7.39 o
  11  13   3       15.95       15.63      9.32 o
  12  13   3       11.94       19.52      7.15 o
  13  13   3        3.44        1.86      9.38 o
  14  13   3        0.52        0.00      9.85 o
   1  14   3      157.70      154.17      6.96 o
   2  14   3        7.62        0.38      3.35 o
   3  14   3        2.05        0.00      3.03 o
   4  14   3       84.18       90.65      4.69 o
   5  14   3       19.23       26.85      4.47 o
   6  14   3       68.95       74.21      5.59 o
   7  14   3       14.18       16.05      4.60 o
   8  14   3        4.18        0.52      4.08 o
   9  14   3       55.45       70.27     10.04 o
  10  14   3       30.80       41.61      4.51 o
  11  14   3       20.45       26.91      7.60 o
  12  14   3       17.02        9.08      8.31 o
  13  14   3        0.11        0.00     11.75 o
   1  15   3       12.13       12.54      3.86 o
   2  15   3       41.09       43.03      4.71 o
   3  15   3      120.51      136.00      7.90 o
   4  15   3       37.86       34.03      5.87 o
   5  15   3      120.42      110.81      7.73 o
   6  15   3      191.61      223.55     10.99 o
   7  15   3       35.33       24.63      6.32 o
   8  15   3       16.65       26.99      6.00 o
   9  15   3        0.19        0.00      4.79 o
  10  15   3       14.25       15.43      4.88 o
  11  15   3        2.47        4.82      8.65 o
  12  15   3       14.23       37.85     13.33 o
  13  15   3        1.53       15.13      7.94 o
   1  16   3       11.41       16.95      5.59 o
   2  16   3       28.16       19.65      6.05 o
   3  16   3       11.51       11.48      5.44 o
   4  16   3       59.88       61.29      7.01 o
   5  16   3        4.43        8.93      5.27 o
   6  16   3       10.63        1.13      6.19 o
   7  16   3        8.63        4.16      7.87 o
   8  16   3        5.69       10.22      5.43 o
   9  16   3       11.29        6.13      5.76 o
  10  16   3       38.65       28.34      7.58 o
  11  16   3        2.66       20.03     12.11 o
  12  16   3       14.67       59.19     29.60 o
   1  17   3       32.93       36.94      8.67 o
   2  17   3      226.06      215.33     11.81 o
   3  17   3       60.08       58.46      7.41 o
   4  17   3        2.28        4.86      5.59 o
   5  17   3       46.03       45.03      7.73 o
   6  17   3       11.78       21.07      6.95 o
   7  17   3        0.46        0.00      6.12 o
   8  17   3        9.91       10.95      6.77 o
   9  17   3        2.56        0.00      6.07 o
  10  17   3       10.26       14.88     10.16 o
  11  17   3        0.32        0.00     20.00 o
   1  18   3        0.53        0.00      5.91 o
   2  18   3        3.57        0.00      5.67 o
   3  18   3        9.69       12.19      6.37 o
   4  18   3       15.65       18.01      7.26 o
   5  18   3       47.46       40.14      7.91 o
   6  18   3        1.95        1.05      6.75 o
   7  18   3        4.75        0.00      6.37 o
   8  18   3        4.45       11.13      6.95 o
   9  18   3        6.62        9.08      6.86 o
  10  18   3        5.49        0.00      8.24 o
  11  18   3        0.83        0.00      7.20 o
   1  19   3        8.79        8.85      6.93 o
   2  19   3       30.78       15.22      6.50 o
   3  19   3       13.68       25.04      6.83 o
   4  19   3        1.80        3.31      6.71 o
   5  19   3        3.85       11.17      6.66 o
   6  19   3        9.75        0.00      7.13 o
   7  19   3        7.81        5.15      7.36 o
   8  19   3        0.01        0.00      7.25 o
   9  19   3        1.77       18.03      8.83 o
  10  19   3        0.85        0.00     24.00 o
   1  20   3        2.00        5.12      7.02 o
   2  20   3        2.64        0.00      5.83 o
   3  20   3        6.69       20.54      8.05 o
   4  20   3        1.01       13.61      6.88 o
   5  20   3        6.13       12.93      8.92 o
   6  20   3        2.31        6.21      9.02 o
   7  20   3        4.29       11.25     19.24 o
   8  20   3        0.06       24.88     14.54 o
   9  20   3        0.83        0.00     20.80 o
   1  21   3        0.58       16.85      9.04 o
   2  21   3       15.16       14.39      9.58 o
   3  21   3        4.14        8.20      8.61 o
   4  21   3        0.16        6.94      9.49 o
   5  21   3        1.35        7.64     10.14 o
   6  21   3        0.27        5.37     10.82 o
   7  21   3        0.08        7.47     14.22 o
   8  21   3        6.24       20.80     20.80 o
   1  22   3        1.85       28.14     11.47 o
   2  22   3        0.46       16.26     12.12 o
   3  22   3        0.08        5.25      8.97 o
   4  22   3        2.84       12.60     10.96 o
   5  22   3        6.00       12.34     14.79 o
   6  22   3        1.66        0.00     16.40 o
   1  23   3        0.06       20.65     10.12 o
   2  23   3       10.29       26.09     10.97 o
   3  23   3        6.72       12.67     10.69 o
   4  23   3        0.16        0.00     10.94 o
   5  23   3        1.35        0.00     13.07 o
   1  24   3        0.47        4.88      9.81 o
   2  24   3        0.56        4.42      9.70 o
   3  24   3        0.26       17.60     22.40 o
   0   0   4    21844.95    22662.68    907.21 o
   2   0   4     1512.50     1367.36     28.73 o
   4   0   4     6440.35     6486.41    139.97 o
   6   0   4       67.98       70.68      4.79 o
   8   0   4      187.84      205.39     10.38 o
  10   0   4     1456.14     1218.60     63.16 o
  12   0   4      152.08      160.08     14.44 o
  14   0   4      186.96      200.36     25.18 o
  16   0   4       23.27       41.15     14.99 o
   0   1   4    40822.20    40633.79   1289.73 o
   1   1   4       35.09       34.43      1.55 o
   2   1   4    13519.54    13736.17    192.99 o
   3   1   4      134.01      133.62      3.92 o
   4   1   4      323.61      293.99      6.64 o
   5   1   4      298.35      325.55      6.97 o
   6   1   4      146.15      147.89      4.74 o
   7   1   4      148.44      144.16      5.73 o
   8   1   4      248.80      244.81      8.04 o
   9   1   4      127.88      133.06      6.84 o
  10   1   4       17.63       18.07      4.87 o
  11   1   4       67.45       57.84      6.73 o
  12   1   4       43.05       43.28      7.35 o
  13   1   4        0.55        0.00      5.19 o
  14   1   4       40.05       34.20      7.53 o
  15   1   4        2.11        0.00      9.11 o
  16   1   4        1.65        0.00     10.29 o
   0   2   4    39337.89    38137.43   1160.94 o
   1   2   4      194.49      187.06      3.78 o
   2   2   4      108.80      126.92      2.99 o
   3   2   4      498.86      438.77      7.06 o
   4   2   4     2581.81     2544.18     43.33 o
   5   2   4      137.82      118.26      4.32 o
   6   2   4      336.82      393.64      9.46 o
   7   2   4      198.46      185.35      6.92 o
   8   2   4       25.53       20.67      3.23 o
   9   2   4       89.88       84.91      5.68 o
  10   2   4      275.83      245.09     11.19 o
  11   2   4       47.28       27.94      5.75 o
  12   2   4      104.82       97.03      8.32 o
  13   2   4       32.36       38.46      7.30 o
  14   2   4      198.57      208.77     13.76 o
  15   2   4        0.70       13.52     15.06 o
  16   2   4       23.26       24.37     12.03 o
   0   3   4    27297.90    27828.77    555.54 o
   1   3   4     1253.26     1234.03     19.23 o
   2   3   4     3696.08     3666.31     51.32 o
   3   3   4      546.26      558.06      8.94 o
   4   3   4      303.15      325.68      6.89 o
   5   3   4      659.28      637.28     12.65 o
   6   3   4      863.78      958.22     20.33 o
   7   3   4       91.13       91.49      5.30 o
   8   3   4       91.21      107.16      6.46 o
   9   3   4       21.22       25.36      4.39 o
  10   3   4       52.01       35.61      5.64 o
  11   3   4        7.19        0.00      5.33 o
  12   3   4        7.42       11.65      6.23 o
  13   3   4       18.02       16.05      6.45 o
  14   3   4       17.24       27.13      8.84 o
  15   3   4        3.50       15.52     10.38 o
  16   3   4        0.60       15.41     12.96 o
   0   4   4    18202.51    18326.14    391.13 o
   1   4   4     3748.48     3552.94     51.59 o
   2   4   4     6038.71     5900.83     81.52 o
   3   4   4      677.24      623.29     10.10 o
   4   4   4       95.77      100.98      2.57 o
   5   4   4      729.81      684.42     11.78 o
   6   4   4       25.69       37.32      3.44 o
   7   4   4      459.25      455.17     11.94 o
   8   4   4       11.67       13.54      3.56 o
   9   4   4       33.31       27.74      4.47 o
  10   4   4      347.98      325.36     12.67 o
  11   4   4      298.53      295.97     14.98 o
  12   4   4       38.93       30.44      7.12 o
  13   4   4        3.20        7.86      6.09 o
  14   4   4      116.54      126.10     14.78 o
  15   4   4        2.36        0.00     14.75 o
  16   4   4       16.35       21.21     15.93 o
   0   5   4     7299.83     7674.16    156.04 o
   1   5   4      148.25      159.53      4.67 o
   2   5   4       27.72       28.41      1.87 o
   3   5   4        1.37        1.51      1.14 o
   4   5   4     2350.97     2474.01     35.06 o
   5   5   4      424.44      463.17      9.07 o
   6   5   4       28.54       21.89      2.52 o
   7   5   4      258.59      277.68      9.00 o
   8   5   4       62.39       59.81      4.95 o
   9   5   4        4.44        0.00      3.45 o
  10   5   4       30.25       24.21      5.79 o
  11   5   4      166.63      155.80     10.92 o
  12   5   4      118.98      105.65      9.64 o
  13   5   4        2.73        0.00      6.89 o
  14   5   4        9.74       23.89     12.98 o
  15   5   4        0.05        0.00      9.76 o
  16   5   4        0.86        3.35     10.80 o
   0   6   4      874.71      826.77     19.23 o
   1   6   4     2373.27     2103.58     32.44 o
   2   6   4       45.05       45.62      2.59 o
   3   6   4     1693.40     1840.21     27.49 o
   4   6   4      449.75      439.45      7.47 o
   5   6   4        3.49        3.86      1.48 o
   6   6   4       28.63       26.50      2.56 o
   7   6   4      380.28      377.90      9.92 o
   8   6   4        2.54        0.00      4.23 o
   9   6   4       44.76       50.58      5.74 o
  10   6   4      455.65      491.04     17.37 o
  11   6   4      285.02      264.34     14.03 o
  12   6   4       35.62       31.48      7.30 o
  13   6   4        1.24        0.00      6.60 o
  14   6   4       35.69       25.81     11.00 o
  15   6   4        4.07        9.11     10.62 o
  16   6   4        8.44        1.67     11.13 o
   0   7   4      860.23     1086.87     24.07 o
   1   7   4      243.83      269.64      6.00 o
   2   7   4      510.88      483.68      8.63 o
   3   7   4      804.32      840.17     13.03 o
   4   7   4        8.47        2.20      1.62 o
   5   7   4      484.49      456.61      8.89 o
   6   7   4       51.07       55.03      2.44 o
   7   7   4      146.44      137.41      5.84 o
   8   7   4       59.67       66.77      4.15 o
   9   7   4       85.43       94.58      7.60 o
  10   7   4       10.41        7.00      5.85 o
  11   7   4       49.14       55.88      8.33 o
  12   7   4       70.12       63.32     13.61 o
  13   7   4        5.71        0.00      8.70 o
  14   7   4        5.93       14.11     10.11 o
  15   7   4        0.68        0.10     10.44 o
   0   8   4      145.60      158.16      6.63 o
   1   8   4     2996.63     3155.92     46.42 o
   2   8   4      139.56      155.27      4.52 o
   3   8   4      115.41      134.26      4.26 o
   4   8   4      102.04      102.47      3.73 o
   5   8   4      518.38      539.98     10.23 o
   6   8   4      270.31      292.25      6.89 o
   7   8   4      735.30      731.01     16.60 o
   8   8   4      100.01      105.31      5.60 o
   9   8   4        5.73        4.99      3.64 o
  10   8   4       45.14       56.05      7.65 o
  11   8   4      151.55      164.24     14.26 o
  12   8   4       74.40       61.28     11.53 o
  13   8   4       16.56        4.22      9.34 o
  14   8   4       38.07       50.87     12.42 o
  15   8   4        0.52        1.16     10.16 o
   0   9   4       63.43       67.45      4.62 o
   1   9   4      623.40      586.97     10.78 o
   2   9   4      297.18      281.39      6.50 o
   3   9   4       47.93       39.98      2.75 o
   4   9   4       29.42       24.44      2.20 o
   5   9   4      302.51      281.98      8.66 o
   6   9   4        8.82        7.59      2.37 o
   7   9   4      302.15      296.07      7.22 o
   8   9   4        7.32       14.23      4.24 o
   9   9   4      119.28       91.17      8.11 o
  10   9   4        6.92        4.35      5.76 o
  11   9   4       18.74       41.12      8.24 o
  12   9   4       10.00       34.83      9.98 o
  13   9   4        2.49        0.00      8.08 o
  14   9   4        0.30       22.40     10.56 o
  15   9   4        1.16        5.58     11.77 o
   0  10   4      290.50      351.58     10.73 o
   1  10   4      114.20      106.70      4.08 o
   2  10   4      147.84      166.79      5.11 o
   3  10   4       33.72       26.65      2.68 o
   4  10   4      194.92      202.26      7.56 o
   5  10   4      174.13      151.20      5.74 o
   6  10   4       13.48       13.30      2.74 o
   7  10   4      290.71      296.31      8.08 o
   8  10   4       26.15       33.32      3.75 o
   9  10   4        4.22        1.57      4.42 o
  10  10   4       25.15       25.41      5.28 o
  11  10   4       80.40       94.25     10.13 o
  12  10   4       34.66       34.38      9.87 o
  13  10   4        8.46        0.00      8.78 o
  14  10   4       44.90       42.09     14.78 o
  15  10   4        0.08        0.00     11.04 o
   0  11   4      105.33      108.48      8.55 o
   1  11   4        9.40        7.37      2.84 o
   2  11   4      189.02      176.63      5.35 o
   3  11   4        6.99        5.32      2.41 o
   4  11   4       13.43       13.32      2.17 o
   5  11   4        4.50        7.64      2.59 o
   6  11   4       12.49       14.50      3.00 o
   7  11   4        9.18       10.15      3.45 o
   8  11   4        3.34        0.00      2.71 o
   9  11   4        7.75        4.29      4.48 o
  10  11   4       12.36       20.89      4.86 o
  11  11   4        8.08       10.25      6.87 o
  12  11   4       14.54       24.89      9.76 o
  13  11   4        7.68        2.77      9.52 o
  14  11   4        1.28        0.00     10.58 o
   0  12   4      116.49      120.15      6.85 o
   1  12   4      397.38      378.73      8.62 o
   2  12   4       88.81      100.87      4.70 o
   3  12   4       38.02       34.35      3.52 o
   4  12   4       27.64       27.20      2.91 o
   5  12   4       64.27       72.23      4.45 o
   6  12   4       16.76       17.60      3.28 o
   7  12   4      109.11      105.68      5.21 o
   8  12   4       95.95       90.71      6.07 o
   9  12   4       21.61       15.02      5.57 o
  10  12   4        8.80        8.46      4.89 o
  11  12   4      101.44       98.51      7.31 o
  12  12   4       59.84       64.12     26.67 o
  13  12   4       13.11       12.45      9.18 o
  14  12   4        6.81        2.82     12.91 o
   0  13   4       72.62       87.14      6.39 o
   1  13   4       12.59       17.28      3.33 o
   2  13   4       64.41       67.64      4.28 o
   3  13   4      128.70      110.76      5.24 o
   4  13   4        6.04        1.49      3.06 o
   5  13   4      205.79      208.84      8.00 o
   6  13   4       39.34       40.40      4.64 o
   7  13   4        1.33        3.42      4.12 o
   8  13   4       10.90       17.37      4.06 o
   9  13   4       32.79       47.43      4.29 o
  10  13   4       11.75       28.70     10.09 o
  11  13   4        7.68        8.06      6.32 o
  12  13   4        9.16        4.15      3.81 o
  13  13   4        7.87       11.78      9.62 o
  14  13   4        2.05       18.00     15.27 o
   0  14   4       22.89       27.22      5.23 o
   1  14   4      145.23      146.81      6.40 o
   2  14   4       81.09       77.44      4.86 o
   3  14   4        8.58        6.38      2.83 o
   4  14   4       51.40       43.48      4.91 o
   5  14   4       68.57       80.08      6.60 o
   6  14   4       46.86       64.65      5.07 o
   7  14   4       35.85       26.56      4.66 o
   8  14   4       24.94       23.11      4.72 o
   9  14   4        4.23        3.43      4.65 o
  10  14   4        4.79        6.17      7.49 o
  11  14   4       31.43       23.29     10.01 o
  12  14   4       22.51       20.96     10.71 o
  13  14   4        3.06        4.00     23.20 o
   0  15   4      181.31      224.86     11.07 o
   1  15   4        1.17        9.41      3.77 o
   2  15   4        2.86        5.04      4.07 o
   3  15   4       78.72       71.99      6.45 o
   4  15   4       27.73       30.61      7.72 o
   5  15   4      111.21      109.43      7.47 o
   6  15   4       26.91       27.56      6.27 o
   7  15   4       29.31       27.80      6.40 o
   8  15   4       59.79       64.79      7.26 o
   9  15   4        4.90        2.93      4.20 o
  10  15   4        2.84       20.75      8.25 o
  11  15   4        0.65       21.37     10.90 o
  12  15   4        5.56        0.00      9.59 o
   0  16   4       21.28       24.33      9.54 o
   1  16   4        6.24        8.02      7.75 o
   2  16   4       63.10       48.21      6.89 o
   3  16   4       73.54       68.66      7.68 o
   4  16   4        3.50        6.05      5.38 o
   5  16   4       47.48       57.22      6.39 o
   6  16   4       55.00       63.82      7.74 o
   7  16   4       12.38        9.68      6.18 o
   8  16   4       36.81       68.33     17.62 o
   9  16   4        6.02        5.57      6.88 o
  10  16   4        0.40        0.00      6.36 o
  11  16   4        8.69       21.02     18.00 o
  12  16   4       20.33       25.60     28.00 o
   0  17   4      160.07      201.66     17.32 o
   1  17   4       13.42        6.02      6.36 o
   2  17   4       16.86       16.92      6.31 o
   3  17   4       27.21       10.74      6.12 o
   4  17   4        6.78        7.72      5.90 o
   5  17   4       32.00       35.65     12.44 o
   6  17   4       71.23       93.98      9.55 o
   7  17   4        9.52       11.38      6.33 o
   8  17   4        2.81        0.00      6.20 o
   9  17   4        2.20       21.17      7.84 o
  10  17   4        6.76        3.82      6.36 o
  11  17   4        2.61        8.00     24.00 o
   0  18   4       33.49       21.99      9.87 o
   1  18   4        5.95       13.24      6.44 o
   2  18   4        0.09        0.00      5.62 o
   3  18   4       19.00       22.66      6.75 o
   4  18   4        2.92        2.11      8.32 o
   5  18   4       11.71       28.29      7.39 o
   6  18   4       18.49       10.48      7.30 o
   7  18   4        3.44        6.86      6.60 o
   8  18   4        3.56        0.25      6.81 o
   9  18   4        1.34       13.45      8.09 o
  10  18   4        3.80       38.71     57.02 o
   0  19   4       27.79       30.29     10.68 o
   1  19   4        1.20        2.59      7.24 o
   2  19   4       19.03       24.38      7.10 o
   3  19   4        1.02        0.00      5.86 o
   4  19   4       21.57       23.31      7.32 o
   5  19   4        7.47       12.10      6.87 o
   6  19   4        1.93        0.00      7.10 o
   7  19   4        3.37        0.00      7.99 o
   8  19   4        7.15        6.88      8.67 o
   9  19   4        1.26        6.08     10.82 o
  10  19   4        0.96       28.00     25.60 o
   0  20   4        0.45        4.10      9.38 o
   1  20   4        0.03        0.00      6.42 o
   2  20   4        2.28        0.00      6.14 o
   3  20   4        2.57        0.00      6.99 o
   4  20   4       16.80        5.38      6.96 o
   5  20   4        3.68        0.00      8.45 o
   6  20   4        2.52        3.43      9.82 o
   7  20   4        1.30        0.00     15.22 o
   8  20   4        6.60        0.00     17.60 o
   9  20   4        0.60       38.40     27.20 o
   0  21   4        2.96        0.00     11.59 o
   1  21   4        3.20        1.00      9.00 o
   2  21   4       10.21       20.84      9.89 o
   3  21   4        3.93        5.55     10.16 o
   4  21   4        0.21        0.00      8.67 o
   5  21   4        0.66        3.59     10.19 o
   6  21   4        9.13        3.85     10.35 o
   7  21   4        1.39       15.49     16.05 o
   8  21   4        7.04       13.60     23.20 o
   0  22   4       13.11        0.00     14.11 o
   1  22   4        2.60        0.00      9.21 o
   2  22   4        4.08       13.00     11.43 o
   3  22   4        6.47        0.00     14.66 o
   4  22   4        0.43       11.75     11.62 o
   5  22   4        4.36        0.00     10.80 o
   6  22   4        6.44        9.60     16.97 o
   0  23   4       31.69       35.68     17.81 o
   1  23   4        0.76        9.06     10.07 o
   2  23   4        6.38        4.82     13.51 o
   3  23   4        2.30        6.54     10.34 o
   4  23   4        0.93        0.00     14.40 o
   5  23   4        0.75        0.00     13.43 o
   0  24   4        0.90       27.20     24.80 o
   1  24   4        0.39        0.00      9.78 o
   2  24   4        0.58       17.42     13.84 o
   2   0   5    24453.10    25032.07    470.84 o
   4   0   5     1741.13     1962.13     47.15 o
   6   0   5      847.54      873.16     23.92 o
   8   0   5        9.95       13.37      5.07 o
  10   0   5     5444.57     4987.76    252.51 o
  12   0   5      454.71      400.63     23.39 o
  14   0   5      134.05      157.30     19.36 o
  16   0   5       48.31       68.79     28.00 o
   1   1   5       36.85       35.98      1.97 o
   2   1   5      409.89      398.77      6.83 o
   3   1   5      283.64      273.24      5.33 o
   4   1   5     1010.40     1183.35     19.91 o
   5   1   5        2.68        0.58      1.74 o
   6   1   5       35.71       34.94      3.09 o
   7   1   5        6.58        5.20      2.61 o
   8   1   5      350.71      350.94     11.92 o
   9   1   5      102.33       97.74      6.19 o
  10   1   5     1182.84     1178.91     29.00 o
  11   1   5       13.98       19.12      5.81 o
  12   1   5      121.48      139.05      9.70 o
  13   1   5        0.99        0.00      5.14 o
  14   1   5       45.26       56.16     15.01 o
  15   1   5        0.45        0.00      9.79 o
  16   1   5       86.41      122.10     17.07 o
   1   2   5      328.97      297.27      5.40 o
   2   2   5     1682.62     1688.64     24.01 o
   3   2   5      217.03      199.25      4.28 o
   4   2   5     5120.67     5426.82     81.19 o
   5   2   5      350.04      327.55      7.56 o
   6   2   5        4.97        3.47      2.52 o
   7   2   5       79.47       68.50      4.34 o
   8   2   5      145.46      130.93      6.74 o
   9   2   5       77.58       68.44      5.60 o
  10   2   5     2628.05     2627.23     56.59 o
  11   2   5       20.93       16.66      5.56 o
  12   2   5      216.95      230.03     13.80 o
  13   2   5       26.51       18.98      6.62 o
  14   2   5      116.09      133.62     16.26 o
  15   2   5        3.72        0.00      9.42 o
  16   2   5       30.30       70.19     28.23 o
   1   3   5      284.69      263.61      5.71 o
   2   3   5     1780.57     1806.22     25.62 o
   3   3   5      283.88      314.71      6.24 o
   4   3   5     6489.10     7068.50    111.07 o
   5   3   5      191.42      146.63      5.08 o
   6   3   5       52.58       43.65      3.90 o
   7   3   5       29.71       31.07      3.95 o
   8   3   5      140.96      129.56      7.32 o
   9   3   5       12.03        8.22      4.33 o
  10   3   5      358.21      341.57     23.89 o
  11   3   5       80.17       72.37      9.32 o
  12   3   5        8.24        8.93      7.91 o
  13   3   5        0.55       12.83      7.35 o
  14   3   5       26.82       46.17     11.73 o
  15   3   5        1.66       14.02     10.85 o
  16   3   5       56.65       62.08     14.27 o
   1   4   5     3212.56     3110.83     46.81 o
   2   4   5     6187.57     6801.78     94.76 o
   3   4   5      127.48      131.14      3.32 o
   4   4   5     3257.46     3389.88     47.54 o
   5   4   5      380.27      357.44      7.06 o
   6   4   5      130.08      132.27      6.78 o
   7   4   5      184.90      182.93      8.86 o
   8   4   5      381.48      395.12     12.67 o
   9   4   5      149.36      132.94      7.98 o
  10   4   5     1110.39     1125.24     34.82 o
  11   4   5       34.74       37.04      7.30 o
  12   4   5      200.30      178.54     12.08 o
  13   4   5       26.00       23.89      8.12 o
  14   4   5      122.46      101.95     15.00 o
  15   4   5        0.39       11.64     10.32 o
  16   4   5       19.73       27.87     12.31 o
   1   5   5      449.73      443.75      8.01 o
   2   5   5       56.50       56.21      2.47 o
   3   5   5       78.46       80.16      2.72 o
   4   5   5     1578.43     1685.11     25.05 o
   5   5   5      149.80      134.58      4.54 o
   6   5   5      414.10      406.42      9.62 o
   7   5   5      157.89      153.86      8.62 o
   8   5   5       85.80       87.43      6.18 o
   9   5   5       33.28       22.55      4.77 o
  10   5   5      354.84      364.88     16.71 o
  11   5   5      181.70      170.63     11.83 o
  12   5   5        6.14        1.69      6.32 o
  13   5   5        4.81        8.97      9.35 o
  14   5   5        7.96        3.65     10.07 o
  15   5   5        0.78        0.00     10.19 o
  16   5   5       34.35       60.41     14.58 o
   1   6   5      768.70      758.95     14.58 o
   2   6   5     2498.59     2745.79     40.62 o
   3   6   5     3258.71     3292.27     48.82 o
   4   6   5      167.47      181.63      4.66 o
   5   6   5      666.42      692.70     11.22 o
   6   6   5      165.96      185.87      6.26 o
   7   6   5       68.56       67.64      3.81 o
   8   6   5       93.76       96.88      6.89 o
   9   6   5      277.38      245.78     11.19 o
  10   6   5      964.08     1040.85     29.32 o
  11   6   5       39.09       36.28      6.69 o
  12   6   5      131.00      129.71     13.83 o
  13   6   5       13.30       23.57     10.43 o
  14   6   5       40.50       31.15     16.60 o
  15   6   5        1.12        1.48     10.80 o
   1   7   5     3545.37     3882.10     58.20 o
   2   7   5      391.71      424.72      8.82 o
   3   7   5      470.95      505.46      9.41 o
   4   7   5      105.23      118.78      3.74 o
   5   7   5       62.86       60.84      3.11 o
   6   7   5       35.84       34.43      3.22 o
   7   7   5       81.96       73.25      4.56 o
   8   7   5      116.63      108.83      6.97 o
   9   7   5       44.88       48.07      6.05 o
  10   7   5      124.65      109.50     10.29 o
  11   7   5      283.61      285.11     16.01 o
  12   7   5       13.53       20.13      9.64 o
  13   7   5        0.99       16.92      9.82 o
  14   7   5        1.90        0.00      8.64 o
  15   7   5        0.32        0.00     10.05 o
   1   8   5      859.71      917.24     15.30 o
   2   8   5        6.76        5.90      2.01 o
   3   8   5      656.77      696.20     13.03 o
   4   8   5       91.93       89.01      3.44 o
   5   8   5      991.64     1044.73     18.30 o
   6   8   5      128.63      146.25      4.71 o
   7   8   5      195.98      199.08      9.09 o
   8   8   5        5.27        6.89      3.27 o
   9   8   5      544.68      505.16     16.21 o
  10   8   5      532.21      603.13     21.18 o
  11   8   5        0.11        0.00      7.12 o
  12   8   5       77.09       68.43     15.00 o
  13   8   5       16.06       25.57     10.52 o
  14   8   5        5.37       14.29     12.04 o
  15   8   5        1.12        2.63     11.32 o
   1   9   5       42.40       44.12      2.90 o
   2   9   5        4.63        0.00      1.80 o
   3   9   5      114.81      109.23      4.25 o
   4   9   5       18.78       17.25      2.34 o
   5   9   5       22.59       25.25      2.61 o
   6   9   5       24.90       26.68      2.81 o
   7   9   5      141.92      136.65      5.06 o
   8   9   5      406.11      425.09     11.85 o
   9   9   5      105.83      103.01      6.05 o
  10   9   5       93.12       91.10      9.84 o
  11   9   5      114.00      116.89     11.10 o
  12   9   5        7.73        3.20      9.28 o
  13   9   5        1.84        2.59      9.85 o
  14   9   5       11.77        7.71     10.56 o
  15   9   5        2.09        0.00     15.09 o
   1  10   5      206.63      202.71      5.81 o
   2  10   5       35.30       36.76      2.90 o
   3  10   5      268.14      251.06      6.49 o
   4  10   5       47.08       36.77      3.14 o
   5  10   5      202.43      193.71      6.30 o
   6  10   5       34.84       34.36      3.37 o
   7  10   5       98.49      104.67      4.58 o
   8  10   5        4.50        4.50      4.26 o
   9  10   5       40.84       31.75      6.80 o
  10  10   5      212.70      197.76      8.29 o
  11  10   5       13.73       14.47      7.37 o
  12  10   5       97.77       94.80     13.33 o
  13  10   5        8.51        0.00      9.61 o
  14  10   5        0.12        5.63     11.12 o
   1  11   5       68.27       52.36      3.50 o
   2  11   5        4.04        0.00      2.42 o
   3  11   5       28.49       29.23      3.04 o
   4  11   5       42.78       42.62      3.84 o
   5  11   5       81.23       89.22      4.42 o
   6  11   5        5.28        6.35      2.75 o
   7  11   5       26.20       25.49      4.08 o
   8  11   5      217.03      234.30      9.20 o
   9  11   5        0.14        1.11      4.71 o
  10  11   5       57.76       57.92      8.28 o
  11  11   5       28.67       28.89      8.19 o
  12  11   5       11.69       10.21      8.94 o
  13  11   5        3.02        0.00      9.68 o
  14  11   5        8.84        7.01     11.25 o
   1  12   5      226.38      203.68      6.55 o
   2  12   5      137.53      144.86      7.41 o
   3  12   5      106.07      104.21      6.96 o
   4  12   5        6.30        2.28      2.65 o
   5  12   5        1.75        0.00      2.53 o
   6  12   5       80.40       72.86      4.56 o
   7  12   5       93.73       88.44      4.84 o
   8  12   5       32.87       25.89      3.55 o
   9  12   5       46.17       48.10      6.59 o
  10  12   5       22.20       28.91      5.81 o
  11  12   5        4.60        6.16      3.91 o
  12  12   5       34.35       45.63     15.01 o
  13  12   5        1.33        0.00     10.73 o
  14  12   5        0.14        0.00     13.43 o
   1  13   5      345.20      328.75      9.17 o
   2  13   5       42.82       39.47      4.20 o
   3  13   5       38.94       36.02      3.77 o
   4  13   5       31.05       27.99      3.78 o
   5  13   5      119.15      133.26      6.58 o
   6  13   5        8.43       10.72      3.54 o
   7  13   5       40.60       43.47      5.05 o
   8  13   5       20.65       38.88      4.95 o
   9  13   5       16.28       24.85      7.06 o
  10  13   5       12.14        7.34      6.48 o
  11  13   5       36.84       43.03     11.31 o
  12  13   5        3.66        0.00     12.68 o
  13  13   5        0.84       21.60     24.00 o
   1  14   5       95.30       92.16      5.43 o
   2  14   5       74.83       75.95      5.16 o
   3  14   5       61.43       53.05      4.82 o
   4  14   5       67.96       74.94      5.57 o
   5  14   5      143.62      120.32      7.14 o
   6  14   5       86.77       79.15      6.35 o
   7  14   5       10.36        4.66      4.38 o
   8  14   5       13.11       20.78      4.79 o
   9  14   5       44.62       45.64      4.93 o
  10  14   5        5.95        4.05      7.52 o
  11  14   5        2.21        6.90      8.72 o
  12  14   5       12.78        0.00     22.00 o
  13  14   5        0.26        1.60     26.40 o
   1  15   5       47.22       49.87      6.31 o
   2  15   5      135.63      132.92      8.45 o
   3  15   5      129.61      126.11      7.91 o
   4  15   5      196.71      189.48      9.35 o
   5  15   5        8.24       12.46      5.13 o
   6  15   5        2.02        1.72      5.48 o
   7  15   5       93.72       98.86      8.29 o
   8  15   5        8.40       12.06      5.66 o
   9  15   5        1.40        0.00      7.42 o
  10  15   5        2.33        9.63     15.28 o
  11  15   5        4.80        0.00     15.20 o
  12  15   5        5.61       16.20      8.35 o
   1  16   5        0.95        0.00      5.64 o
   2  16   5        5.42       18.10      5.72 o
   3  16   5       15.53       11.59      5.74 o
   4  16   5       32.17       38.87      6.74 o
   5  16   5       63.10       55.67      7.29 o
   6  16   5       15.01       14.40      6.29 o
   7  16   5       20.49       24.31     10.81 o
   8  16   5        1.81       14.08      7.42 o
   9  16   5        2.13        0.27      6.56 o
  10  16   5        2.99       38.12     10.85 o
  11  16   5        1.24        0.00      9.67 o
  12  16   5        5.39        0.00     28.00 o
   1  17   5       31.80       30.01      7.01 o
   2  17   5       12.85       14.73      6.41 o
   3  17   5        7.94        9.31      5.78 o
   4  17   5       17.96       25.04      6.50 o
   5  17   5       34.81       43.58      7.98 o
   6  17   5        1.67        0.89      5.93 o
   7  17   5        8.45        3.03      6.40 o
   8  17   5        7.14       14.78      6.65 o
   9  17   5        3.52        1.34      8.82 o
  10  17   5        1.15        0.92      4.91 o
  11  17   5        1.38        0.00     16.00 o
   1  18   5        7.86        0.00      6.04 o
   2  18   5       66.06       60.38      7.70 o
   3  18   5        5.61        1.05      5.96 o
   4  18   5        2.45        0.00      5.69 o
   5  18   5        1.58        7.59      6.45 o
   6  18   5        0.03        0.00      6.15 o
   7  18   5        1.22        1.88     10.11 o
   8  18   5        2.69       14.01      7.12 o
   9  18   5        3.05        0.00      7.53 o
  10  18   5        1.53        0.00      6.83 o
   1  19   5        2.62        3.38      6.54 o
   2  19   5        3.18        0.00      5.96 o
   3  19   5        1.74        1.87      6.16 o
   4  19   5        2.81        4.19      6.58 o
   5  19   5        5.98        2.93      7.15 o
   6  19   5        3.96        0.00      7.07 o
   7  19   5        1.70        0.00      7.10 o
   8  19   5        0.68        0.00      6.97 o
   9  19   5        1.12        0.00     10.49 o
  10  19   5        0.18       18.40     26.40 o
   1  20   5        1.11        4.38      6.46 o
   2  20   5        2.52        0.00      8.46 o
   3  20   5        0.07        1.16      9.92 o
   4  20   5        7.43       10.89      9.22 o
   5  20   5        1.34        1.02      9.49 o
   6  20   5        2.24        3.30     11.71 o
   7  20   5        1.25        0.00     11.91 o
   8  20   5        7.50       18.40     27.20 o
   9  20   5        1.16        0.00     20.80 o
   1  21   5        0.66        0.92      8.66 o
   2  21   5        3.31        3.45      8.24 o
   3  21   5        2.46       21.45      9.19 o
   4  21   5        0.33        4.32      8.86 o
   5  21   5        2.27        7.53     10.46 o
   6  21   5        6.16        3.77     10.78 o
   7  21   5        0.45        3.20     22.40 o
   1  22   5        0.41        0.00      7.89 o
   2  22   5        2.60        7.06      9.60 o
   3  22   5        9.46       27.20     12.35 o
   4  22   5        0.24        0.00     10.85 o
   5  22   5        2.51       21.60     15.24 o
   6  22   5        0.47       16.00     21.60 o
   1  23   5        1.71        0.86      9.47 o
   2  23   5        3.49        0.00      9.88 o
   3  23   5        0.21        0.00     10.46 o
   4  23   5        0.43        0.00     11.84 o
   1  24   5        0.33        5.15     11.89 o
   0   0   6    11335.94    12557.03    416.72 o
   2   0   6     1809.64     1820.40     36.19 o
   4   0   6     1117.00     1436.50     38.26 o
   6   0   6     2221.03     2435.17     60.04 o
   8   0   6     1028.59      947.14     30.37 o
  10   0   6      163.90      161.82     13.17 o
  12   0   6       77.59       68.27     14.40 o
  14   0   6       17.57       27.83     13.07 o
  16   0   6        0.07       36.80     28.80 o
   0   1   6     4397.23     4461.24     92.16 o
   1   1   6       23.63       23.30      1.59 o
   2   1   6     6573.08     7015.39    100.01 o
   3   1   6       22.94       21.52      1.46 o
   4   1   6     6007.26     6491.72    101.63 o
   5   1   6        9.22        7.83      2.19 o
   6   1   6     2764.87     2792.87     47.90 o
   7   1   6      249.82      253.70     11.66 o
   8   1   6      177.21      162.00      7.80 o
   9   1   6      131.82      115.29      7.16 o
  10   1   6     2069.10     1921.78     42.77 o
  11   1   6       37.88       33.82      6.30 o
  12   1   6       71.23       58.79      7.86 o
  13   1   6        3.85        8.72      7.76 o
  14   1   6        6.96       17.77     10.94 o
  15   1   6        1.20       22.24     11.56 o
  16   1   6       36.32       72.56     15.53 o
   0   2   6     9627.77    10018.68    205.07 o
   1   2   6      385.27      382.87      6.97 o
   2   2   6     5293.19     5394.55     77.60 o
   3   2   6      487.04      485.50      8.66 o
   4   2   6     7342.23     8239.82    148.29 o
   5   2   6      221.38      231.35      7.54 o
   6   2   6      808.81      825.41     16.98 o
   7   2   6       46.85       38.33      4.11 o
   8   2   6      140.41      137.58      7.21 o
   9   2   6      270.57      273.84     10.81 o
  10   2   6       72.37       70.38      9.52 o
  11   2   6       11.89       14.31      8.15 o
  12   2   6       18.86       24.92      7.26 o
  13   2   6        1.31        0.00      8.23 o
  14   2   6       10.50        0.00      9.87 o
  15   2   6       11.67        0.03     10.68 o
  16   2   6        0.17       14.72     12.95 o
   0   3   6       86.79       72.10      6.92 o
   1   3   6      278.01      261.53      5.30 o
   2   3   6      289.96      358.34      6.55 o
   3   3   6       24.09       22.04      1.71 o
   4   3   6      725.51      784.91     12.96 o
   5   3   6      170.37      183.74      4.69 o
   6   3   6      985.10      979.79     21.61 o
   7   3   6       24.52       23.20      4.04 o
   8   3   6      355.00      343.58     12.32 o
   9   3   6        9.91        0.80      4.40 o
  10   3   6      648.62      635.42     21.23 o
  11   3   6        9.24        2.13      6.07 o
  12   3   6       61.05       52.06     11.43 o
  13   3   6        3.43        0.00     10.29 o
  14   3   6       13.24       18.27      9.97 o
  15   3   6        1.81        0.00      9.80 o
  16   3   6       31.57        7.11     12.42 o
   0   4   6     3305.49     3547.02     74.34 o
   1   4   6      626.79      594.32     10.02 o
   2   4   6     3494.43     3642.36     51.41 o
   3   4   6     1315.72     1374.37     21.18 o
   4   4   6      805.53      991.91     16.13 o
   5   4   6       63.36       52.62      3.00 o
   6   4   6      484.99      549.22     14.84 o
   7   4   6       37.99       41.82      4.79 o
   8   4   6       91.63       98.70      6.89 o
   9   4   6       71.09       69.39      6.49 o
  10   4   6       73.60       61.03      8.37 o
  11   4   6       23.66       23.34      6.93 o
  12   4   6       17.72        9.33      7.33 o
  13   4   6       27.90       32.13     10.78 o
  14   4   6        6.56       10.46     10.59 o
  15   4   6        4.41        8.16     16.25 o
  16   4   6        3.85       10.45     11.56 o
   0   5   6      193.14      175.29      7.11 o
   1   5   6      367.96      323.59      6.58 o
   2   5   6     8102.34     8615.89    115.97 o
   3   5   6      443.09      431.23      8.02 o
   4   5   6      201.62      249.71      5.73 o
   5   5   6      675.34      673.58     13.53 o
   6   5   6     1611.30     1669.78     32.81 o
   7   5   6      106.26       96.41      5.91 o
   8   5   6       91.70       84.07      7.38 o
   9   5   6      118.02      102.24      7.71 o
  10   5   6      604.23      557.54     21.53 o
  11   5   6      121.24      125.91     10.54 o
  12   5   6      165.64      149.18     15.46 o
  13   5   6       37.14       36.80     11.10 o
  14   5   6       19.00       33.19     18.00 o
  15   5   6        5.26        9.05     11.04 o
   0   6   6       14.66       14.04      3.03 o
   1   6   6     2975.15     3036.87     45.04 o
   2   6   6     2083.23     2186.20     32.69 o
   3   6   6      369.23      383.18      8.00 o
   4   6   6     2778.83     2814.26     40.54 o
   5   6   6      127.75      143.87      4.15 o
   6   6   6      486.69      495.27     14.30 o
   7   6   6      139.02      129.72      5.53 o
   8   6   6       26.65       24.94      5.16 o
   9   6   6      116.06       97.35     10.17 o
  10   6   6       60.09       67.41      8.59 o
  11   6   6       76.89       71.03      9.72 o
  12   6   6       13.25        7.62      8.20 o
  13   6   6       40.83       33.60     11.31 o
  14   6   6        0.67        9.10     10.85 o
  15   6   6        0.64        0.00     12.68 o
   0   7   6     1501.16     1635.42     35.14 o
   1   7   6      352.70      390.69      7.91 o
   2   7   6     1637.57     1839.70     28.32 o
   3   7   6     1604.25     1499.93     23.53 o
   4   7   6     1128.22     1189.98     19.23 o
   5   7   6      202.41      193.68      5.34 o
   6   7   6       93.41      105.30      5.05 o
   7   7   6       81.51       85.21      6.03 o
   8   7   6       86.21       86.40      6.78 o
   9   7   6      131.54      116.85      8.69 o
  10   7   6      230.01      267.39     20.90 o
  11   7   6       24.07       18.22      8.35 o
  12   7   6      140.04      168.89     14.65 o
  13   7   6       38.16       74.41     13.76 o
  14   7   6       21.06       15.79     11.93 o
  15   7   6       20.31       20.48     19.87 o
   0   8   6        2.08        2.89      2.83 o
   1   8   6      214.20      201.08      6.04 o
   2   8   6       74.11       67.52      3.34 o
   3   8   6     1001.34     1057.92     17.32 o
   4   8   6      354.32      400.19      8.26 o
   5   8   6      163.40      156.18      5.32 o
   6   8   6      286.61      287.64      7.10 o
   7   8   6      402.12      361.52     12.64 o
   8   8   6        2.17        4.82      3.61 o
   9   8   6      330.61      349.23     28.16 o
  10   8   6       15.64       18.68     10.13 o
  11   8   6       63.35       56.41      9.88 o
  12   8   6       18.30       21.22     14.05 o
  13   8   6       25.03       10.10     10.73 o
  14   8   6        0.42        7.29     10.57 o
  15   8   6        3.20       17.91     11.84 o
   0   9   6      682.45      742.68     22.34 o
   1   9   6       78.61       92.77      4.08 o
   2   9   6      535.68      545.99     10.31 o
   3   9   6       41.28       43.63      2.98 o
   4   9   6      126.33      142.31      5.28 o
   5   9   6      105.53      119.01      5.00 o
   6   9   6      284.22      300.38      7.65 o
   7   9   6      390.73      386.74     11.13 o
   8   9   6       44.98       53.91      5.10 o
   9   9   6       44.05       43.87      4.24 o
  10   9   6       24.29       25.33      7.78 o
  11   9   6        2.15        0.00      6.91 o
  12   9   6       23.37       34.44     10.77 o
  13   9   6       31.64       34.17     11.94 o
  14   9   6       11.62        0.00     10.87 o
  15   9   6       15.18       50.08     19.77 o
   0  10   6        8.01        2.92      3.16 o
   1  10   6      287.88      298.65      7.19 o
   2  10   6       93.25       98.64      4.19 o
   3  10   6      283.40      270.20      7.36 o
   4  10   6       41.48       37.99      3.40 o
   5  10   6       17.01       11.38      2.93 o
   6  10   6      143.11      160.86      6.02 o
   7  10   6       75.50       74.50      3.86 o
   8  10   6      142.19      140.16      7.86 o
   9  10   6      102.61      117.36      7.54 o
  10  10   6        5.55        4.03      7.67 o
  11  10   6       14.57       16.21      8.73 o
  12  10   6       31.13       13.16      9.92 o
  13  10   6       17.60       18.50     21.66 o
  14  10   6       15.63       24.78     14.92 o
   0  11   6      602.96      560.03     15.77 o
   1  11   6       57.36       51.60      3.88 o
   2  11   6      115.65      105.11      4.95 o
   3  11   6       91.58       88.20      4.42 o
   4  11   6       22.84       19.19      3.17 o
   5  11   6       55.85       55.71      4.13 o
   6  11   6      120.29      118.85      5.04 o
   7  11   6       26.23       27.01      3.26 o
   8  11   6        4.38        4.55      4.73 o
   9  11   6       19.58       15.34      5.07 o
  10  11   6        9.88        6.07      4.89 o
  11  11   6       13.87       15.65      8.81 o
  12  11   6       25.89       27.10     19.21 o
  13  11   6       11.05        1.60     13.58 o
  14  11   6        1.76       13.23     15.20 o
   0  12   6       46.16       64.67      5.52 o
   1  12   6      110.15      109.99      5.34 o
   2  12   6       62.46       60.97      4.26 o
   3  12   6      253.24      277.87      8.28 o
   4  12   6       15.13        9.90      3.12 o
   5  12   6       15.50       14.26      3.51 o
   6  12   6        4.75        0.00      3.18 o
   7  12   6       61.51       52.06      4.65 o
   8  12   6       38.45       40.15      3.78 o
   9  12   6       28.92       26.86      7.10 o
  10  12   6        2.34        5.69      5.66 o
  11  12   6       13.66       16.11     10.29 o
  12  12   6       18.26       34.03     14.42 o
   0  13   6      122.50      128.96      9.24 o
   1  13   6       58.11       74.19      4.86 o
   2  13   6       78.17       66.16      5.18 o
   3  13   6      147.67      148.30      6.17 o
   4  13   6       10.20       12.96      4.11 o
   5  13   6        7.82        4.22      3.72 o
   6  13   6       16.93        4.89      4.45 o
   7  13   6       32.58       34.95      4.52 o
   8  13   6       31.76       38.72      4.46 o
   9  13   6       52.92       56.46      9.45 o
  10  13   6        0.44        0.61      6.71 o
  11  13   6        5.07        0.26      4.60 o
  12  13   6       16.45       46.40     24.80 o
  13  13   6        4.27       40.80     28.80 o
   0  14   6       17.99       30.93      6.76 o
   1  14   6      147.65      144.28      7.79 o
   2  14   6        7.74        8.53      4.31 o
   3  14   6       47.07       29.39      4.94 o
   4  14   6       62.86       54.85      5.94 o
   5  14   6        0.50        1.33      4.44 o
   6  14   6        4.63        9.26      4.84 o
   7  14   6       55.98       58.59      5.88 o
   8  14   6       53.72       65.88      5.95 o
   9  14   6       31.07       40.43     10.57 o
  10  14   6        1.39        0.00      8.40 o
  11  14   6        3.88        4.48      6.99 o
  13  14   6        6.84       42.40     26.40 o
   0  15   6        6.68        0.00      7.27 o
   1  15   6      100.51       89.78      8.78 o
   2  15   6       44.01       30.81      6.25 o
   3  15   6       29.03       17.97      7.58 o
   4  15   6       15.40       18.41      5.33 o
   5  15   6       88.57       87.24      8.00 o
   6  15   6      100.21       98.45      8.90 o
   7  15   6       35.26       29.60      6.45 o
   8  15   6        8.02       11.77      5.00 o
   9  15   6        9.27       10.87      3.99 o
  10  15   6        1.48       10.25     11.73 o
  11  15   6        0.84        0.00      8.95 o
  12  15   6        4.50        0.00     23.20 o
   0  16   6       72.43       78.88     12.40 o
   1  16   6        2.37       10.81      6.42 o
   2  16   6        5.72        1.08      5.29 o
   3  16   6       23.63       12.62      5.73 o
   4  16   6       11.55       12.74      5.90 o
   5  16   6       10.85        7.57      5.47 o
   6  16   6       45.23       47.53      7.60 o
   7  16   6       30.20       24.81      7.05 o
   8  16   6       34.56       34.61      6.90 o
   9  16   6        8.38        8.34      5.06 o
  10  16   6        1.00        0.00      8.81 o
  11  16   6        1.51        0.02     10.00 o
  12  16   6        2.24        0.00     22.40 o
   0  17   6       56.73       46.31     10.91 o
   1  17   6       31.50       27.65      7.25 o
   2  17   6       13.80       18.41      6.05 o
   3  17   6       30.52       32.29      6.61 o
   4  17   6       20.83       20.21      6.52 o
   5  17   6        1.85        0.00      6.12 o
   6  17   6        2.52        0.00      5.84 o
   7  17   6       10.71       17.91      6.63 o
   8  17   6        5.53        8.50      6.18 o
   9  17   6        4.36        0.31      7.27 o
  10  17   6        2.05        0.00     10.19 o
  11  17   6        1.57       33.60     23.20 o
   0  18   6        2.31        0.43      9.28 o
   1  18   6       13.18        6.57      7.04 o
   2  18   6       19.82       19.78      6.43 o
   3  18   6        5.23        8.38      6.32 o
   4  18   6       32.98       43.81      7.43 o
   5  18   6        0.02        0.00      6.63 o
   6  18   6        3.00        2.42      6.77 o
   7  18   6       10.06       27.77     10.14 o
   8  18   6       23.03       33.02      9.31 o
   9  18   6        4.68        0.00      8.48 o
  10  18   6        1.52        0.00     19.20 o
   0  19   6       23.96       13.72      9.75 o
   1  19   6        1.09        0.00      6.79 o
   2  19   6        5.69        0.00      5.99 o
   3  19   6        0.60        3.13      6.28 o
   4  19   6       11.45       11.80      7.48 o
   5  19   6        0.71        1.60      8.88 o
   6  19   6       10.79       20.80      8.14 o
   7  19   6        4.86        7.82      7.60 o
   8  19   6        1.23        0.00      8.46 o
   9  19   6        2.18        2.40     20.80 o
   0  20   6        0.06        0.00     16.00 o
   1  20   6        1.10        0.00      7.16 o
   2  20   6       12.07        8.97      7.80 o
   3  20   6        0.14        0.00      9.24 o
   4  20   6        1.96        9.47      9.35 o
   5  20   6        0.14        0.00     11.29 o
   6  20   6        6.13        9.07     10.12 o
   7  20   6        2.84       25.62     10.71 o
   8  20   6        8.18       31.20     26.40 o
   0  21   6        2.40       14.00     15.27 o
   1  21   6        1.11        0.84      7.59 o
   2  21   6        0.08        0.00      7.58 o
   3  21   6        1.07        2.32      9.08 o
   4  21   6        3.02        2.65      9.18 o
   5  21   6        0.94        0.00     10.09 o
   6  21   6       10.63       44.55     16.29 o
   7  21   6        3.76       40.00     20.80 o
   0  22   6        3.63       15.97     15.24 o
   1  22   6        1.20        0.00      8.24 o
   2  22   6        1.25        0.00      9.21 o
   3  22   6        3.03        3.82     10.81 o
   4  22   6        0.92        9.03     11.39 o
   5  22   6        0.56        7.70     15.24 o
   6  22   6       10.28       29.60     24.80 o
   0  23   6        2.52       13.17     16.94 o
   1  23   6        0.94        1.70     10.11 o
   2  23   6        0.90        4.93     10.46 o
   3  23   6        0.57       10.80     14.71 o
   4  23   6        0.99       18.07     35.20 o
   2   0   7     4001.90     4072.72     78.62 o
   4   0   7     4908.79     5252.91     97.22 o
   6   0   7     1202.46     1172.54     42.81 o
   8   0   7     1676.55     1678.61     50.86 o
  10   0   7      112.29      119.31     15.24 o
  12   0   7      137.98      159.10     41.60 o
  14   0   7        7.87        0.00     11.14 o
   1   1   7       25.68       25.35      2.12 o
   2   1   7       50.33       46.98      2.24 o
   3   1   7       39.50       41.58      2.03 o
   4   1   7      608.18      663.20     10.61 o
   5   1   7       95.76      102.90      4.62 o
   6   1   7      412.31      429.46     11.41 o
   7   1   7       14.17        8.71      3.43 o
   8   1   7       10.15        7.07      4.20 o
   9   1   7        5.95        5.46      5.78 o
  10   1   7     1078.14     1111.14     30.30 o
  11   1   7       32.93       32.31      6.74 o
  12   1   7       18.27       17.04      8.19 o
  13   1   7        2.48        0.58     12.68 o
  14   1   7        2.63        0.00     12.77 o
  15   1   7        2.91       20.95     13.42 o
   1   2   7      148.18      150.60      4.22 o
   2   2   7       54.85       52.38      2.73 o
   3   2   7       86.07       80.86      3.10 o
   4   2   7     1313.94     1409.25     21.01 o
   5   2   7        6.92        4.01      2.17 o
   6   2   7      736.68      696.38     25.62 o
   7   2   7       47.83       60.51      5.40 o
   8   2   7      749.69      756.04     20.99 o
   9   2   7       73.48       70.61      6.74 o
  10   2   7      340.52      356.71     34.16 o
  11   2   7        1.69        0.00      8.77 o
  12   2   7      138.28      118.01     14.29 o
  13   2   7        0.92        0.00      8.72 o
  14   2   7       13.93        7.00     10.38 o
  15   2   7        3.15        6.64     12.12 o
   1   3   7       63.48       64.36      2.65 o
   2   3   7     2354.27     2555.63     36.38 o
   3   3   7      515.13      554.45      9.34 o
   4   3   7     1867.04     1971.88     29.53 o
   5   3   7      107.24      129.25      5.53 o
   6   3   7      204.58      176.44      7.89 o
   7   3   7       32.23       31.01      4.72 o
   8   3   7      800.06      828.55     22.16 o
   9   3   7      135.62      128.90      8.42 o
  10   3   7      627.61      639.34     23.14 o
  11   3   7        3.82        4.95      6.90 o
  12   3   7        6.76        8.60      9.44 o
  13   3   7       35.65       39.01     11.07 o
  14   3   7        2.25        2.64     10.67 o
  15   3   7        0.85        0.00     10.29 o
   1   4   7       38.19       35.46      2.26 o
   2   4   7      481.49      475.22      8.60 o
   3   4   7      493.01      516.60      9.33 o
   4   4   7     2328.43     2397.35     36.51 o
   5   4   7       95.46       90.94      4.22 o
   6   4   7       32.78       24.84      4.99 o
   7   4   7       28.32       23.62      4.80 o
   8   4   7     1359.64     1313.28     33.09 o
   9   4   7       96.43       89.66     10.28 o
  10   4   7      314.68      299.35     16.02 o
  11   4   7        0.62        6.15      9.03 o
  12   4   7       55.95       51.45     11.49 o
  13   4   7       25.30       42.23     12.09 o
  14   4   7        7.00       12.26     11.63 o
  15   4   7        0.02       27.48     11.95 o
   1   5   7      464.01      428.65      8.11 o
   2   5   7      127.89      124.63      3.77 o
   3   5   7      270.52      273.44      6.37 o
   4   5   7       57.82       58.50      2.83 o
   5   5   7      319.74      339.87      8.46 o
   6   5   7       49.78       52.76      3.24 o
   7   5   7       30.19       34.02      5.23 o
   8   5   7      241.85      225.14     11.45 o
   9   5   7      340.39      309.16     12.72 o
  10   5   7      646.79      675.58     26.66 o
  11   5   7       21.10       33.16      9.92 o
  12   5   7       20.40        4.27      9.52 o
  13   5   7       62.47       42.01     13.10 o
  14   5   7        4.22       20.45     11.04 o
  15   5   7        1.33        0.00     10.80 o
   1   6   7     1294.45     1337.80     21.05 o
   2   6   7     4960.16     5340.08     76.36 o
   3   6   7     1048.59     1061.38     16.69 o
   4   6   7      788.29      877.95     15.25 o
   5   6   7       98.28       90.25      3.29 o
   6   6   7       11.61       12.84      2.68 o
   7   6   7      212.45      216.52     10.59 o
   8   6   7     1542.24     1536.23     51.08 o
   9   6   7       43.36       43.13      7.91 o
  10   6   7      161.94      181.60     18.29 o
  11   6   7        5.77        0.00      9.13 o
  12   6   7       32.61       42.67     10.88 o
  13   6   7       61.03       59.74     13.70 o
  14   6   7        6.00       25.59     11.61 o
  15   6   7        0.29        3.61     14.42 o
   1   7   7     1202.55     1242.30     20.65 o
   2   7   7     4053.33     4252.78     66.94 o
   3   7   7      652.86      659.17     11.80 o
   4   7   7       17.18       16.19      2.33 o
   5   7   7      260.63      267.92      6.92 o
   6   7   7       31.43       26.58      3.76 o
   7   7   7       98.41       91.15      4.72 o
   8   7   7      129.97      149.48      9.53 o
   9   7   7      644.66      643.71     26.40 o
  10   7   7      278.24      327.52     24.99 o
  11   7   7       59.65       77.48     10.46 o
  12   7   7       10.37        0.99      8.19 o
  13   7   7       54.29       57.66     16.95 o
  14   7   7        9.78        0.00     11.28 o
  15   7   7        2.86        0.00     14.67 o
   1   8   7      419.64      430.96      8.63 o
   2   8   7       70.59       70.90      3.77 o
   3   8   7      411.41      471.93      9.26 o
   4   8   7      176.57      194.63      5.91 o
   5   8   7      166.16      162.94      5.37 o
   6   8   7      112.41      107.51      3.98 o
   7   8   7      747.57      753.20     19.30 o
   8   8   7      729.08      758.56     18.23 o
   9   8   7       55.24       71.78      9.36 o
  10   8   7       24.03       35.71     11.81 o
  11   8   7       17.47        0.00      9.49 o
  12   8   7       19.44       20.84      9.04 o
  13   8   7       39.95       54.03     13.10 o
  14   8   7       18.03       23.74     14.11 o
  15   8   7        0.99       30.02     17.76 o
   1   9   7       14.27       13.25      2.41 o
   2   9   7      152.96      138.69      4.84 o
   3   9   7      718.55      739.92     13.82 o
   4   9   7      264.92      260.60      7.79 o
   5   9   7      144.64      143.81      5.53 o
   6   9   7        6.45       10.85      2.38 o
   7   9   7       49.65       55.62      4.67 o
   8   9   7       35.62       42.20      5.90 o
   9   9   7      354.89      329.97     18.95 o
  10   9   7      140.85      158.02     13.83 o
  11   9   7       26.98       24.46     14.06 o
  12   9   7       21.36       33.48     13.85 o
  13   9   7       38.16       66.40     15.15 o
  14   9   7        2.22        0.00     14.14 o
   1  10   7      366.61      340.76      8.26 o
   2  10   7       44.21       48.18      3.41 o
   3  10   7       57.71       54.02      3.78 o
   4  10   7      255.26      260.13      7.61 o
   5  10   7        5.22        4.62      2.92 o
   6  10   7       66.35       60.85      4.80 o
   7  10   7      179.99      211.57      7.28 o
   8  10   7      649.10      699.89     19.99 o
   9  10   7       37.84       40.72      5.92 o
  10  10   7       27.35       15.71      8.35 o
  11  10   7        1.80       10.93      8.66 o
  12  10   7        7.32        0.00     17.60 o
  13  10   7       29.72       59.99     22.40 o
  14  10   7        7.80       24.80     23.20 o
   1  11   7       33.52       39.90      3.53 o
   2  11   7      129.89      137.85      5.38 o
   3  11   7      122.26      118.08      5.06 o
   4  11   7       74.11       66.11      4.39 o
   5  11   7        9.70        6.03      3.00 o
   6  11   7        1.17        0.00      3.24 o
   7  11   7       29.35       38.85      5.10 o
   8  11   7       20.99       23.33      7.15 o
   9  11   7       89.44       88.79      7.31 o
  10  11   7       13.18       21.49      8.87 o
  11  11   7        6.38        9.66      9.01 o
  12  11   7       11.38       40.00     20.00 o
  13  11   7       12.83        0.00     18.40 o
  14  11   7        0.90        0.00     18.40 o
   1  12   7       34.97       34.09      3.88 o
   2  12   7       12.93        9.14      3.01 o
   3  12   7       97.19      119.06      6.38 o
   4  12   7      147.62      135.71      7.02 o
   5  12   7       18.25       14.95      3.61 o
   6  12   7       12.95       10.90      4.09 o
   7  12   7       76.12       99.97      5.78 o
   8  12   7       96.04       87.05      7.75 o
   9  12   7       39.22       54.69      6.67 o
  10  12   7       17.57       25.28      5.12 o
  11  12   7        5.41        7.41      9.82 o
  12  12   7        6.93       33.60     24.00 o
   1  13   7        8.05       11.86      3.45 o
   2  13   7      163.10      153.29      7.37 o
   3  13   7      105.85       80.24      5.31 o
   4  13   7       21.85       29.13      4.90 o
   5  13   7       22.22       23.92      4.41 o
   6  13   7        1.37        2.22      4.97 o
   7  13   7        9.98        9.49      4.85 o
   8  13   7       40.60       40.60      5.90 o
   9  13   7      149.86      147.60     14.61 o
  10  13   7        1.73        5.52      7.48 o
  11  13   7       11.64       19.63     15.36 o
  12  13   7        5.44       14.40     23.20 o
   1  14   7      148.94      135.97      9.49 o
   2  14   7       79.45       79.96      6.72 o
   3  14   7        1.16        0.00      4.37 o
   4  14   7       35.77       28.18      5.46 o
   5  14   7       26.19       23.26      5.83 o
   6  14   7        3.95        2.95      4.63 o
   7  14   7      155.82      202.60      9.75 o
   8  14   7       59.84       64.45      7.40 o
   9  14   7       19.41       12.32      9.40 o
  10  14   7       27.23       16.73      9.05 o
  11  14   7        2.58        9.36      8.54 o
  12  14   7        2.95       16.00     22.40 o
   1  15   7       28.65       29.96      6.81 o
   2  15   7       11.65        7.15      5.24 o
   3  15   7       16.27       18.78      5.85 o
   4  15   7       17.89       16.64      5.38 o
   5  15   7       33.44       22.10      5.99 o
   6  15   7        2.70        0.00      5.08 o
   7  15   7        1.63        0.00      5.26 o
   8  15   7       14.11       11.60      5.37 o
   9  15   7       29.66       26.41     10.18 o
  10  15   7        5.78        9.77      8.80 o
  11  15   7        3.85       27.86     15.49 o
  12  15   7        2.43       76.79     28.80 o
   1  16   7        0.78        0.00      5.72 o
   2  16   7        4.50        0.00      4.84 o
   3  16   7       26.46       19.07      6.04 o
   4  16   7        0.75        0.00      5.01 o
   5  16   7       18.16        7.15      5.86 o
   6  16   7        3.43        5.77      5.84 o
   7  16   7       29.22       34.61      7.01 o
   8  16   7       32.32       37.67      8.31 o
   9  16   7        1.54        8.47      9.57 o
  10  16   7        4.73        5.43     10.22 o
  11  16   7        1.72       12.28     16.40 o
   1  17   7       13.44       20.14      7.14 o
   2  17   7       23.07       18.44      6.12 o
   3  17   7       17.77       11.02      6.23 o
   4  17   7        3.49        0.00      5.44 o
   5  17   7       10.52        2.00      6.13 o
   6  17   7       21.24       41.50      7.47 o
   7  17   7        4.27        8.55      6.93 o
   8  17   7        2.49       14.34      7.61 o
   9  17   7       15.07       19.20      7.24 o
  10  17   7        2.16       44.80     27.20 o
   1  18   7       26.00       22.03      6.76 o
   2  18   7       11.90       19.60      6.64 o
   3  18   7       23.46       23.81      6.93 o
   4  18   7       10.84       17.36      6.51 o
   5  18   7        9.56        0.61      6.39 o
   6  18   7        9.81        1.26      6.93 o
   7  18   7       19.13       12.54      7.56 o
   8  18   7        3.55       16.10      9.40 o
   9  18   7        2.71        0.00      8.10 o
  10  18   7        8.27       38.40     24.80 o
   1  19   7        4.85        0.00      5.84 o
   2  19   7        0.02        0.00      6.07 o
   3  19   7        7.46        3.96      6.62 o
   4  19   7        9.04       14.07      7.45 o
   5  19   7        3.14        9.04      8.55 o
   6  19   7        3.09       23.37     12.88 o
   7  19   7        2.97       19.41     11.38 o
   8  19   7        2.28        9.49     13.60 o
   9  19   7        3.81       24.00     24.00 o
   1  20   7        0.57        0.00      7.10 o
   2  20   7        0.27        4.52      7.86 o
   3  20   7        2.55        0.00      8.57 o
   4  20   7        4.97        5.03      8.54 o
   5  20   7        1.51       15.02     10.19 o
   6  20   7        0.01       10.31      9.18 o
   7  20   7        2.38       11.20     18.40 o
   8  20   7        1.17        0.00     23.20 o
   1  21   7        1.92        0.00      8.61 o
   2  21   7        0.11        2.05      8.12 o
   3  21   7        0.16        0.00      8.43 o
   4  21   7        0.95        3.66      9.42 o
   5  21   7        2.23        6.45     14.35 o
   6  21   7        0.58       18.40     20.80 o
   1  22   7        0.26       11.74      8.98 o
   2  22   7        0.24        1.72      9.96 o
   3  22   7        0.19       16.73     10.47 o
   4  22   7        0.45        0.00     11.74 o
   5  22   7        1.93        0.00     17.60 o
   1  23   7        0.19        0.00      9.94 o
   2  23   7        0.03        0.00     10.28 o
   0   0   8      145.41      122.11      9.34 o
   2   0   8      394.57      341.06      9.49 o
   4   0   8      113.28      140.44      7.62 o
   6   0   8      277.15      291.42     14.82 o
   8   0   8     2197.00     2035.15     77.43 o
  10   0   8      743.01      666.32     31.68 o
  12   0   8       15.51       29.35     14.80 o
  14   0   8       55.02       49.68     15.49 o
   0   1   8     2268.70     2331.00     52.73 o
   1   1   8      100.22       91.11      3.67 o
   2   1   8      336.10      407.11      7.88 o
   3   1   8      120.04      114.34      3.55 o
   4   1   8     1618.67     1824.35     28.67 o
   5   1   8       62.09       62.62      3.76 o
   6   1   8       26.52       20.52      3.73 o
   7   1   8       21.23       22.56      4.79 o
   8   1   8       21.66       15.39      5.29 o
   9   1   8      144.19      112.37      7.82 o
  10   1   8      864.48      833.49     28.64 o
  11   1   8       13.45       10.55      8.21 o
  12   1   8       30.08       23.33     10.42 o
  13   1   8        7.82       11.14     10.88 o
  14   1   8       10.45       31.20     21.87 o
  15   1   8        0.83        0.00     16.40 o
   0   2   8        1.80        0.00      2.25 o
   1   2   8       30.69       32.30      2.41 o
   2   2   8     2029.05     2374.18     34.98 o
   3   2   8       30.08       30.04      2.04 o
   4   2   8      191.51      218.73      5.85 o
   5   2   8        4.10        2.86      1.43 o
   6   2   8       54.27       49.93      7.80 o
   7   2   8       56.18       55.62      7.32 o
   8   2   8      563.69      583.02     19.13 o
   9   2   8       18.19       10.44      6.05 o
  10   2   8      337.45      343.78     23.42 o
  11   2   8       38.99       32.55     21.06 o
  12   2   8       63.57       59.75     12.29 o
  13   2   8        4.99        0.00      9.87 o
  14   2   8       58.96       83.49     15.20 o
  15   2   8        8.48       19.75     16.29 o
   0   3   8      951.67     1080.08     22.76 o
   1   3   8       40.58       40.08      2.30 o
   2   3   8        4.81        0.84      2.19 o
   3   3   8      699.04      655.78     11.75 o
   4   3   8     3152.79     3541.54     51.88 o
   5   3   8       38.69       42.41      2.81 o
   6   3   8      257.62      252.80     14.32 o
   7   3   8       94.46       90.51      7.96 o
   8   3   8       41.20       33.59      6.43 o
   9   3   8       33.12       22.68      6.03 o
  10   3   8      245.27      267.56     21.78 o
  11   3   8       21.84       15.02      9.80 o
  12   3   8       20.33       16.50      9.74 o
  13   3   8        9.57       19.48     14.26 o
  14   3   8       16.70       12.95     12.14 o
  15   3   8        1.07        0.00     15.72 o
   0   4   8     1921.96     2070.99     38.86 o
   1   4   8      312.97      329.49      7.44 o
   2   4   8      829.21      995.49     15.71 o
   3   4   8       94.80       91.59      3.99 o
   4   4   8      453.65      416.37      8.45 o
   5   4   8       22.40       22.45      1.90 o
   6   4   8        8.15        6.14      1.97 o
   7   4   8       58.60       50.18      6.61 o
   8   4   8      609.08      618.34     20.19 o
   9   4   8       54.47       50.15      7.21 o
  10   4   8      160.84      133.30     17.81 o
  11   4   8       23.00       16.37     11.21 o
  12   4   8       56.36       91.10     16.40 o
  13   4   8       23.85       38.20     12.07 o
  14   4   8       58.34       40.46     16.94 o
  15   4   8        8.08        1.55     34.40 o
   0   5   8     1180.54     1135.69     22.80 o
   1   5   8       67.51       54.44      3.09 o
   2   5   8       82.13       98.79      3.76 o
   3   5   8      254.87      240.84      6.29 o
   4   5   8     1933.49     2097.21     32.58 o
   5   5   8       60.98       60.09      2.57 o
   6   5   8       79.26       81.71      5.49 o
   7   5   8       25.57        8.55      6.48 o
   8   5   8      123.52      122.75      8.89 o
   9   5   8      106.75       97.73      9.72 o
  10   5   8      355.23      395.32     28.78 o
  11   5   8        4.92        0.00      8.41 o
  12   5   8       13.54       18.96     10.00 o
  13   5   8       11.74       15.35     11.06 o
  14   5   8       25.33       37.17     22.00 o
  15   5   8        0.18        0.00     14.42 o
   0   6   8     2681.28     2854.46     60.16 o
   1   6   8      176.62      173.33      7.36 o
   2   6   8     1221.89     1225.53     19.32 o
   3   6   8      405.81      395.88      7.89 o
   4   6   8      192.97      200.92      5.47 o
   5   6   8      347.85      320.10      7.55 o
   6   6   8        6.81        3.45      3.25 o
   7   6   8      114.97      112.12      9.35 o
   8   6   8      450.08      489.57     19.54 o
   9   6   8      148.65      158.06     15.12 o
  10   6   8       62.31       99.37     16.05 o
  11   6   8       60.54       52.28     13.85 o
  12   6   8       25.44       28.29     19.60 o
  13   6   8       40.84       53.26     12.70 o
  14   6   8       72.78       85.70     29.60 o
  15   6   8        0.10        1.66     15.49 o
   0   7   8       77.33       73.63      5.33 o
   1   7   8       68.61       72.32      3.81 o
   2   7   8      462.55      494.94      9.76 o
   3   7   8      499.11      499.43      9.31 o
   4   7   8      331.07      355.63      7.94 o
   5   7   8       55.35       57.23      3.29 o
   6   7   8      120.45      123.18      6.50 o
   7   7   8      176.21      175.15      6.85 o
   8   7   8       33.26       17.76      6.74 o
   9   7   8       65.84       57.67      9.81 o
  10   7   8       45.49       38.54     10.69 o
  11   7   8       34.64       47.17     11.21 o
  12   7   8       19.28        8.84     10.21 o
  13   7   8       18.76       18.40     21.60 o
  14   7   8        9.22        0.00     20.80 o
   0   8   8       53.21       56.61      4.78 o
   1   8   8       50.23       49.15      3.28 o
   2   8   8       85.26       93.43      4.16 o
   3   8   8      129.24      133.41      4.60 o
   4   8   8       17.37       18.30      2.69 o
   5   8   8      276.46      254.15      6.91 o
   6   8   8       49.93       50.53      2.86 o
   7   8   8       92.69      103.07      6.81 o
   8   8   8       57.52       54.04      6.16 o
   9   8   8      100.44       93.07     11.33 o
  10   8   8       34.60       44.35     15.17 o
  11   8   8       23.96       37.89     11.06 o
  12   8   8       33.51       38.99     12.24 o
  13   8   8       45.69       46.40     20.80 o
  14   8   8       36.81       77.59     24.00 o
   0   9   8      648.26      700.28     18.23 o
   1   9   8      114.53      106.42      4.58 o
   2   9   8        1.38        4.43      2.52 o
   3   9   8      724.12      742.83     14.35 o
   4   9   8       29.89       27.44      3.15 o
   5   9   8      124.34      123.55      5.00 o
   6   9   8       14.64       14.46      2.58 o
   7   9   8       95.26      117.79      8.74 o
   8   9   8      150.37      205.10      9.35 o
   9   9   8       88.89       87.95     10.74 o
  10   9   8        2.22        0.00      8.41 o
  11   9   8       36.31       49.70     11.81 o
  12   9   8       54.62       75.99     22.40 o
  13   9   8        6.97        0.00     16.00 o
  14   9   8       16.69       19.20     22.40 o
   0  10   8       54.56       64.53      6.11 o
   1  10   8      133.61      112.80      6.90 o
   2  10   8       98.05      101.00      4.70 o
   3  10   8       63.63       66.55      4.08 o
   4  10   8      121.02      120.96      5.61 o
   5  10   8        3.78        2.64      2.64 o
   6  10   8        6.86        5.30      2.98 o
   7  10   8      131.00      135.44      8.68 o
   8  10   8       10.92       17.74      5.22 o
   9  10   8        9.21        9.54      3.52 o
  10  10   8        9.22       13.81      8.64 o
  11  10   8        8.04        6.17     11.72 o
  12  10   8       13.45       59.19     21.60 o
  13  10   8       42.23       28.00     20.80 o
  14  10   8        2.11        0.80     18.40 o
   0  11   8      164.48      165.77      8.97 o
   1  11   8      177.40      186.82      6.34 o
   2  11   8        6.18        9.54      3.08 o
   3  11   8        5.66        3.95      2.76 o
   4  11   8       43.82       37.68      3.91 o
   5  11   8       12.86        6.13      3.15 o
   6  11   8       10.62        9.33      3.89 o
   7  11   8       35.22       42.49      4.52 o
   8  11   8      105.14      117.47      8.79 o
   9  11   8       49.32       49.73      6.50 o
  10  11   8        1.01        5.68      9.41 o
  11  11   8        1.42        0.00     10.01 o
  12  11   8       51.40       36.00     20.00 o
   0  12   8       28.41       23.59      5.55 o
   1  12   8       55.68       51.07      4.16 o
   2  12   8       60.43       55.95      4.28 o
   3  12   8       42.75       24.96      4.33 o
   4  12   8       13.30        9.70      3.95 o
   5  12   8       14.54       11.90      3.75 o
   6  12   8        7.02        2.07      3.37 o
   7  12   8       77.64       92.53      7.14 o
   8  12   8        0.50        6.62     12.12 o
   9  12   8       35.81       49.33      7.47 o
  10  12   8       12.85       20.81      6.22 o
  11  12   8        5.05       22.69     16.05 o
   0  13   8      267.02      258.89     18.44 o
   1  13   8        3.17        3.57      4.78 o
   2  13   8        6.45        7.46      4.55 o
   3  13   8       20.00       21.21      4.99 o
   4  13   8        3.22        0.00      4.41 o
   5  13   8       71.84       84.10      6.66 o
   6  13   8       11.22        6.20      4.02 o
   7  13   8        1.03        0.00      3.68 o
   8  13   8       27.33       49.38      9.98 o
   9  13   8       18.43       27.61      9.71 o
  10  13   8        9.47       16.73      6.00 o
  11  13   8        3.05       25.80     15.60 o
  12  13   8       20.62       46.40     27.20 o
   0  14   8        4.65        0.00      6.80 o
   1  14   8        8.95        6.81      4.96 o
   2  14   8       85.46       73.48      7.42 o
   3  14   8       69.21       50.94      6.17 o
   4  14   8        3.38        0.00      4.69 o
   5  14   8       10.51       10.82      5.06 o
   6  14   8        5.36        2.75      4.73 o
   7  14   8       54.11       62.52      7.04 o
   8  14   8        1.17        2.75      4.15 o
   9  14   8       10.64       13.19      8.63 o
  10  14   8       12.56        8.00      8.49 o
  11  14   8        5.00        7.69     15.72 o
  12  14   8        1.79       35.20     24.00 o
   0  15   8      177.18      148.10     15.26 o
   1  15   8        3.21        0.00      4.97 o
   2  15   8       25.51       26.57      5.87 o
   3  15   8       16.47        5.89      5.16 o
   4  15   8        6.12        9.78      5.24 o
   5  15   8        6.18        0.00      4.87 o
   6  15   8        0.10        0.00      5.01 o
   7  15   8        7.28       12.96      5.58 o
   8  15   8       28.32       29.53      5.95 o
   9  15   8       12.14       22.65     11.06 o
  10  15   8        6.28        3.67      8.37 o
  11  15   8        3.01       12.13     20.00 o
   0  16   8       15.53        0.25      8.59 o
   1  16   8        0.19        0.00      4.42 o
   2  16   8       38.27       30.58      6.12 o
   3  16   8       21.27       15.86     12.70 o
   4  16   8        5.99        3.68      5.46 o
   5  16   8        6.82        4.55      5.39 o
   6  16   8        7.91        8.22      5.85 o
   7  16   8        9.05       11.56      6.09 o
   8  16   8        7.84        8.19     10.21 o
   9  16   8        5.14        4.34     10.57 o
  10  16   8        5.06        0.00     10.58 o
  11  16   8        1.05       10.40     24.80 o
   0  17   8       55.87      136.14     73.76 o
   1  17   8        0.73        3.76      5.56 o
   2  17   8        1.33        0.00      5.12 o
   3  17   8       12.37       25.12      6.92 o
   4  17   8        6.11       16.90      6.26 o
   5  17   8       11.09       18.77      8.52 o
   6  17   8        4.12       17.31      8.65 o
   7  17   8        0.94        4.22      7.16 o
   8  17   8       18.64       22.61      8.60 o
   9  17   8        5.17       21.06     12.49 o
  10  17   8        5.47       57.59     26.40 o
   0  18   8        1.48       10.21      9.85 o
   1  18   8        0.07        2.78      5.78 o
   2  18   8       11.68       14.39      6.37 o
   3  18   8       15.85       14.86      6.46 o
   4  18   8        4.20        1.58     10.49 o
   5  18   8        9.16        0.00      7.23 o
   6  18   8        5.20       12.34      7.15 o
   7  18   8       23.20       20.56      7.99 o
   8  18   8        1.93        7.00      8.14 o
   9  18   8        3.48        6.60      6.83 o
   0  19   8        1.88        0.00     11.88 o
   1  19   8        2.11        0.00      7.22 o
   2  19   8        2.21        0.00      6.95 o
   3  19   8        6.90        0.92      7.59 o
   4  19   8        0.40        0.00      8.12 o
   5  19   8        5.34        7.88      8.47 o
   6  19   8        7.12       12.53      9.35 o
   7  19   8        0.84        0.00      8.92 o
   8  19   8       13.41       26.40     24.00 o
   0  20   8        2.07        8.82     13.85 o
   1  20   8        0.38        0.95      7.33 o
   2  20   8        0.09        2.36      9.52 o
   3  20   8        0.81        0.00      9.01 o
   4  20   8        0.03       14.61      9.17 o
   5  20   8        0.68       10.52     10.34 o
   6  20   8       11.68       38.73     15.94 o
   7  20   8        1.94        0.00     20.80 o
   0  21   8        2.57        0.00     14.22 o
   1  21   8        0.87        0.00      8.37 o
   2  21   8       13.46       31.22     11.76 o
   3  21   8        0.31        0.00      9.23 o
   4  21   8        0.54        0.00     11.63 o
   5  21   8        1.47       18.40     22.40 o
   6  21   8        2.28        0.80     24.00 o
   0  22   8       11.46       12.75     11.18 o
   1  22   8        0.44        3.94      8.45 o
   2  22   8        2.22       23.69      9.94 o
   3  22   8        0.60        0.00     10.96 o
   4  22   8        2.51       23.04     22.80 o
   2   0   9     3535.59     3615.18    114.46 o
   4   0   9      271.74      268.87      7.53 o
   6   0   9       23.08       23.56      8.54 o
   8   0   9       42.72       42.22      9.82 o
  10   0   9        1.21        0.00     14.40 o
  12   0   9       35.50       60.90     26.80 o
  14   0   9       11.49       54.40     23.20 o
   1   1   9       55.23       63.42      3.51 o
   2   1   9     1471.07     1575.34     24.28 o
   3   1   9      217.29      208.12      4.88 o
   4   1   9      310.98      368.52      7.13 o
   5   1   9       32.06       32.01      2.04 o
   6   1   9       97.91       83.87      6.66 o
   7   1   9       46.02       43.48      5.93 o
   8   1   9       45.71       59.75      7.42 o
   9   1   9       37.77       45.73      9.52 o
  10   1   9      407.19      463.15     31.39 o
  11   1   9        4.30       13.97     10.45 o
  12   1   9       29.57       33.04     10.77 o
  13   1   9        0.61        1.51     12.80 o
  14   1   9       49.29       77.00     17.81 o
  15   1   9        3.23       18.95     39.60 o
   1   2   9        0.54        0.00      1.77 o
   2   2   9     1079.22     1127.21     18.60 o
   3   2   9      191.64      191.80      5.14 o
   4   2   9      265.65      294.89      6.20 o
   5   2   9       17.52       19.59      1.79 o
   6   2   9       19.15       10.94      4.73 o
   7   2   9       40.80       35.06      6.14 o
   8   2   9      583.05      617.90     22.54 o
   9   2   9       11.24        0.00      9.25 o
  10   2   9       47.33       67.99     20.80 o
  11   2   9        0.97        0.71     10.36 o
  12   2   9       56.87       77.47     20.71 o
  13   2   9        7.70        5.44     12.64 o
  14   2   9        2.39        0.90     30.80 o
  15   2   9        1.28       35.50     17.19 o
   1   3   9        9.43        5.44      1.45 o
   2   3   9        0.23        0.00      2.05 o
   3   3   9      295.59      309.46      6.74 o
   4   3   9      202.77      201.19      4.96 o
   5   3   9      196.30      185.83      7.92 o
   6   3   9       15.51        9.88      4.61 o
   7   3   9       55.96       47.24      6.79 o
   8   3   9      307.13      333.59     18.48 o
   9   3   9       22.16        8.88      9.07 o
  10   3   9      653.56      676.05     37.93 o
  11   3   9       21.38       15.76     12.15 o
  12   3   9       14.25        1.80     11.02 o
  13   3   9        1.60        8.80     20.80 o
  14   3   9       37.74       29.28     15.81 o
  15   3   9        0.88        4.27     15.24 o
   1   4   9      661.54      696.39     12.19 o
   2   4   9     1874.57     1917.05     28.44 o
   3   4   9      220.29      222.65      6.03 o
   4   4   9      257.93      271.09      6.95 o
   5   4   9       15.12       13.52      2.09 o
   6   4   9      216.10      205.07      8.43 o
   7   4   9       54.19       36.24      7.45 o
   8   4   9      257.14      253.07     15.99 o
   9   4   9      194.34      183.26     20.16 o
  10   4   9       90.33       86.03     14.58 o
  11   4   9       15.72       11.76     11.50 o
  12   4   9       53.97      104.63     17.99 o
  13   4   9       31.33       29.60     20.00 o
  14   4   9        5.42       10.40     21.60 o
  15   4   9        3.37        0.00     20.80 o
   1   5   9      301.77      270.25      9.52 o
   2   5   9      913.94      963.33     15.61 o
   3   5   9      379.83      343.27      7.59 o
   4   5   9      300.38      314.42      8.73 o
   5   5   9        7.37        3.56      2.07 o
   6   5   9       89.31       94.59      5.84 o
   7   5   9       27.08       16.14     10.16 o
   8   5   9      431.71      426.37     25.30 o
   9   5   9       38.23       29.55     13.78 o
  10   5   9      220.42      200.90     20.59 o
  11   5   9        6.66        5.23     11.02 o
  12   5   9        6.94       23.20     20.00 o
  13   5   9        4.85        0.00     16.00 o
  14   5   9       13.11        0.00     18.40 o
   1   6   9       52.75       53.62      3.02 o
   2   6   9       12.70        9.97      2.22 o
   3   6   9      245.11      226.53      5.99 o
   4   6   9       28.83       23.43      2.57 o
   5   6   9       85.38       90.47      3.70 o
   6   6   9      177.83      184.28      8.32 o
   7   6   9       30.77       32.62      7.74 o
   8   6   9       60.84       65.07     15.71 o
   9   6   9      117.87      144.03     29.20 o
  10   6   9       15.03        1.75     10.18 o
  11   6   9       20.31       20.58     22.40 o
  12   6   9       25.18       20.80     20.00 o
  13   6   9       32.92       50.40     23.20 o
  14   6   9        6.03        0.00     17.60 o
   1   7   9      275.68      273.66      6.69 o
   2   7   9      141.43      148.26      5.08 o
   3   7   9      840.90      806.36     14.34 o
   4   7   9      308.82      311.37      7.60 o
   5   7   9       96.28      105.88      4.63 o
   6   7   9       71.26       76.81      5.06 o
   7   7   9       38.72       49.17      4.14 o
   8   7   9      135.24      131.39     13.28 o
   9   7   9       79.61       79.46     16.86 o
  10   7   9      105.57      139.73     25.20 o
  11   7   9       13.27        0.00     10.80 o
  12   7   9       35.00       63.60     19.60 o
  13   7   9        7.70       10.40     18.40 o
  14   7   9       12.90       36.80     24.00 o
   1   8   9      294.87      296.29      9.67 o
   2   8   9        4.88        7.40      2.31 o
   3   8   9     1004.99     1089.63     19.06 o
   4   8   9      955.06      992.70     17.70 o
   5   8   9        7.59       13.17      2.59 o
   6   8   9       43.71       40.45      2.90 o
   7   8   9       25.59       18.58      4.44 o
   8   8   9       74.94       67.13      9.13 o
   9   8   9      180.63      188.35     30.40 o
  10   8   9        4.28        0.00     16.00 o
  11   8   9       22.20       27.27     12.68 o
  12   8   9        1.31        9.25     12.43 o
  13   8   9       18.88        2.40     20.00 o
  14   8   9        0.76        4.80     18.40 o
   1   9   9      454.64      425.79      9.69 o
   2   9   9       28.79       26.20      3.37 o
   3   9   9       28.94       25.63      3.44 o
   4   9   9      199.37      202.52      7.11 o
   5   9   9       45.90       45.47      3.65 o
   6   9   9       95.14       97.89      4.71 o
   7   9   9        7.93       13.79      4.56 o
   8   9   9       89.43       90.74      6.70 o
   9   9   9        0.09        6.33     19.20 o
  10   9   9       67.54       38.40     23.20 o
  11   9   9       10.04       12.00     17.60 o
  12   9   9       46.10       52.41     16.14 o
  13   9   9        3.59        0.00     18.40 o
   1  10   9       14.12        6.68      2.78 o
   2  10   9       73.12       81.22      4.51 o
   3  10   9      300.82      301.23      8.53 o
   4  10   9       21.34       27.66      3.84 o
   5  10   9        1.37        0.00      2.73 o
   6  10   9        1.34        3.80      4.52 o
   7  10   9       63.95       64.75      7.88 o
   8  10   9       72.47       92.00      7.71 o
   9  10   9       68.07       81.95     32.00 o
  10  10   9        5.98        0.00     16.80 o
  11  10   9       12.63       12.80     21.60 o
  12  10   9        9.04        0.00     16.80 o
  13  10   9        6.91        0.00     17.60 o
   1  11   9      123.84      120.83      5.82 o
   2  11   9       97.25       92.30      4.96 o
   3  11   9      147.94      145.19      6.90 o
   4  11   9       16.81       12.31      3.82 o
   5  11   9      105.18      113.69      6.74 o
   6  11   9       10.40       10.27      3.73 o
   7  11   9        7.32        1.19      2.65 o
   8  11   9       16.37       18.32      5.83 o
   9  11   9        0.96        0.86      5.31 o
  10  11   9       60.89       78.95     17.24 o
  11  11   9        9.22       36.00     23.20 o
   1  12   9       10.86        7.35      4.34 o
   2  12   9       52.04       57.47      5.65 o
   3  12   9       43.80       39.67      5.25 o
   4  12   9       88.19       74.23      5.96 o
   5  12   9       17.12       25.80      4.99 o
   6  12   9        2.61        3.65      3.57 o
   7  12   9       24.32       33.59      4.62 o
   8  12   9      104.82      109.94     14.29 o
   9  12   9       68.34       89.41      8.57 o
  10  12   9       11.35       10.25     13.21 o
  11  12   9        0.53       33.81     15.81 o
   1  13   9        0.89        0.00      4.61 o
   2  13   9       17.00       23.50      5.27 o
   3  13   9       16.75       16.83      4.98 o
   4  13   9       47.70       46.33      6.26 o
   5  13   9       31.00       36.94      5.89 o
   6  13   9        4.77        0.54      3.75 o
   7  13   9        5.60        3.64      6.27 o
   8  13   9        3.71       11.27      8.85 o
   9  13   9       13.21        2.46     16.01 o
  10  13   9       52.95       53.83      6.32 o
  11  13   9       14.87       27.60     16.97 o
   1  14   9        5.06        2.22      5.00 o
   2  14   9       85.26       73.04      7.30 o
   3  14   9       60.48       51.31      6.10 o
   4  14   9       10.64        6.85      5.11 o
   5  14   9        3.32        0.26      5.02 o
   6  14   9        3.19        0.55      4.91 o
   7  14   9        8.04        8.17      6.45 o
   8  14   9       54.75       52.85     14.72 o
   9  14   9       30.59       36.25      9.74 o
  10  14   9        2.96       21.28     13.12 o
  11  14   9        5.32        7.20     23.20 o
   1  15   9        5.90        3.59      5.04 o
   2  15   9       20.74        6.70      5.47 o
   3  15   9        0.75        2.65      5.08 o
   4  15   9       15.17       12.29      5.61 o
   5  15   9        2.90       11.17      5.30 o
   6  15   9        2.19        0.00      6.02 o
   7  15   9        0.68        0.00      5.38 o
   8  15   9        2.32        8.77      4.28 o
   9  15   9        3.40        4.96     19.60 o
  10  15   9        8.10       13.29      9.59 o
  11  15   9        4.80       20.00     28.00 o
   1  16   9        9.19        2.57      5.05 o
   2  16   9       34.74       38.44      6.57 o
   3  16   9        5.40        9.11      5.61 o
   4  16   9       12.48       10.56      7.15 o
   5  16   9       19.99       11.84      6.99 o
   6  16   9        0.44        3.39      5.85 o
   7  16   9        3.41        2.42      6.79 o
   8  16   9        5.32        0.00      8.55 o
   9  16   9        4.76        0.00     10.39 o
  10  16   9        1.00       13.60     21.60 o
   1  17   9       15.27       10.36      5.98 o
   2  17   9        1.99        8.40      5.76 o
   3  17   9       11.27       19.36      6.45 o
   4  17   9       33.26       40.93      7.13 o
   5  17   9       15.32       12.79      7.36 o
   6  17   9        4.48        5.73      6.79 o
   7  17   9        2.21       12.02      7.82 o
   8  17   9        2.32       14.73      8.04 o
   9  17   9        0.82        0.00     18.40 o
   1  18   9       10.20       11.73      9.22 o
   2  18   9       20.27       29.34      6.95 o
   3  18   9       14.75       12.12      8.09 o
   4  18   9       28.80       36.55      8.21 o
   5  18   9        2.95        0.00      7.77 o
   6  18   9        1.24       12.24      7.22 o
   7  18   9        6.38        8.83      8.99 o
   8  18   9        9.56       33.04     18.80 o
   9  18   9        5.18        0.00     19.20 o
   1  19   9        3.44        2.83      8.12 o
   2  19   9        2.26        0.46      7.55 o
   3  19   9        0.81       12.85      8.18 o
   4  19   9        1.30        7.37      8.72 o
   5  19   9        9.59       25.39     10.04 o
   6  19   9        0.66        0.00      8.90 o
   7  19   9        2.43       15.20     20.80 o
   8  19   9        4.39       20.00     24.00 o
   1  20   9        5.29       14.32      8.37 o
   2  20   9        1.01        4.01      8.11 o
   3  20   9        1.61        5.14      8.74 o
   4  20   9        0.57        0.00     11.78 o
   5  20   9        0.18        3.68     12.72 o
   6  20   9        3.05       32.80     21.60 o
   1  21   9        8.23       34.32     10.25 o
   2  21   9        3.65        3.02      8.85 o
   3  21   9        1.03        0.00     11.51 o
   4  21   9        9.75       13.76     33.60 o
   5  21   9        0.71        0.80     17.60 o
   1  22   9        0.51        0.31     10.20 o
   2  22   9        9.24        0.00     13.15 o
   0   0  10     3933.65     4578.21    155.32 o
   2   0  10      385.23      424.19     12.59 o
   4   0  10      339.51      374.68      9.88 o
   6   0  10       17.69       11.56      5.53 o
   8   0  10      116.58      101.59     20.40 o
  10   0  10      505.72      467.96     48.80 o
   0   1  10     2046.41     2082.43     56.67 o
   1   1  10        0.35        0.00      2.19 o
   2   1  10       36.78       30.39      3.08 o
   3   1  10       20.80       20.40      2.25 o
   4   1  10       91.33       84.05      3.17 o
   5   1  10       56.42       58.87      2.62 o
   6   1  10     1006.56     1013.62     26.71 o
   7   1  10       37.10       22.63      6.90 o
   8   1  10      955.08      921.39     42.58 o
   9   1  10       38.28       40.53     11.07 o
  10   1  10       51.23       47.20     20.80 o
   0   2  10      102.74       96.21      6.80 o
   1   2  10       17.94       11.70      2.44 o
   2   2  10        0.74        0.26      2.26 o
   3   2  10       37.05       30.68      2.54 o
   4   2  10      263.73      254.43      5.76 o
   5   2  10       96.71       98.25      3.13 o
   6   2  10      143.23      170.62     16.22 o
   7   2  10       25.67       18.60      7.08 o
   8   2  10      111.99      128.57     15.24 o
   9   2  10       14.69       11.85     10.00 o
  10   2  10      122.78      109.59     26.40 o
   0   3  10      289.01      250.15      9.08 o
   1   3  10        1.55        0.00      2.05 o
   2   3  10      599.71      614.12     11.51 o
   3   3  10      169.49      160.36      4.88 o
   4   3  10      111.04      116.72      5.06 o
   5   3  10       68.35       63.61      4.11 o
   6   3  10      177.04      170.71      6.57 o
   7   3  10      134.54      120.64     13.34 o
   8   3  10      212.83      203.28     27.88 o
   9   3  10       25.59       16.63     10.80 o
  10   3  10      136.94      115.99     27.20 o
   0   4  10      846.37      904.28     22.57 o
   1   4  10      428.67      411.35      8.43 o
   2   4  10      103.35      117.07      4.90 o
   3   4  10      231.73      235.71      6.54 o
   4   4  10      136.40      151.80      5.18 o
   5   4  10       13.34       11.01      1.90 o
   6   4  10      159.64      161.17      9.40 o
   7   4  10       72.65       70.82     11.27 o
   8   4  10      185.23      178.72     27.26 o
   9   4  10       66.17       53.97     15.49 o
  10   4  10      100.22      125.59     28.00 o
   0   5  10       85.29       93.21      4.88 o
   1   5  10       55.97       57.09      3.14 o
   2   5  10      187.60      199.77      5.68 o
   3   5  10       61.13       63.82      3.50 o
   4   5  10       58.04       58.90      3.52 o
   5   5  10       29.89       30.93      2.59 o
   6   5  10      104.10      113.07      5.95 o
   7   5  10       32.39       19.13      9.05 o
   8   5  10      344.69      330.72     22.77 o
   9   5  10      130.08      126.39     25.60 o
   0   6  10      487.48      538.41     14.71 o
   1   6  10      284.71      281.92      6.88 o
   2   6  10      203.66      200.73      5.63 o
   3   6  10      146.73      130.43      4.79 o
   4   6  10       12.90       12.11      2.70 o
   5   6  10        2.80        4.53      2.33 o
   6   6  10        9.52        4.69      4.19 o
   7   6  10      113.89      108.27     12.35 o
   8   6  10       11.91       25.81     10.60 o
   9   6  10        3.21        0.80     17.60 o
   0   7  10      124.71      145.91      6.70 o
   1   7  10      259.53      256.12      7.39 o
   2   7  10      255.74      242.91      6.44 o
   3   7  10       74.04       81.57      4.25 o
   4   7  10       27.14       21.67      2.88 o
   5   7  10        3.74        1.10      2.50 o
   6   7  10      124.93      119.24      5.60 o
   7   7  10      410.96      430.14     15.12 o
   8   7  10      164.88      141.99     14.43 o
   9   7  10       30.94       47.20     20.00 o
  10   7  10       50.97       79.19     24.80 o
  11   7  10        3.80       22.40     21.60 o
  12   7  10       50.02       36.80     23.20 o
   0   8  10      164.24      159.03      8.27 o
   1   8  10      813.95      836.80     15.41 o
   2   8  10      238.34      248.17      7.54 o
   3   8  10      118.29      117.97      7.27 o
   4   8  10      191.62      194.94      6.43 o
   5   8  10       62.98       68.55      4.03 o
   6   8  10        8.47        6.18      3.95 o
   7   8  10       90.45       85.86      6.57 o
   8   8  10       17.85       27.73     11.12 o
   9   8  10        6.29       34.40     20.80 o
  10   8  10        0.85        4.80     16.80 o
  11   8  10       53.49      101.59     27.20 o
  12   8  10        1.90       48.00     24.00 o
   0   9  10       94.54       84.60      6.26 o
   1   9  10      153.85      148.45      5.94 o
   2   9  10       38.79       41.50      4.28 o
   3   9  10      410.49      399.11      9.94 o
   4   9  10      257.35      263.30     11.16 o
   5   9  10      138.28      160.59      6.49 o
   6   9  10        8.59        6.77      2.79 o
   7   9  10      120.49      122.78      8.52 o
   8   9  10        6.63        7.48      5.97 o
   9   9  10       22.13       32.80     21.60 o
  10   9  10       25.47       16.00     22.40 o
  11   9  10        6.52        0.00     20.00 o
  12   9  10       23.86       40.80     23.20 o
   0  10  10      168.95      170.28      8.34 o
   1  10  10      158.78      165.60      7.12 o
   2  10  10       34.07       42.80      4.36 o
   3  10  10       98.64       99.03      6.87 o
   4  10  10      158.72      169.20      7.68 o
   5  10  10        0.34        2.24      3.43 o
   6  10  10       42.60       42.28      4.22 o
   7  10  10       12.88        5.33      5.17 o
   8  10  10        3.93        0.74      4.48 o
   9  10  10       12.26        0.00     24.40 o
  10  10  10        1.34        4.00     20.80 o
  11  10  10       31.66       12.00     21.60 o
   0  11  10       39.69       37.70      9.21 o
   1  11  10       36.46       26.27      4.91 o
   2  11  10        4.05        0.00      4.38 o
   3  11  10      116.70      124.83      6.73 o
   4  11  10       53.81       63.61      5.49 o
   5  11  10       39.15       34.36      5.06 o
   6  11  10       21.03       19.98      3.95 o
   7  11  10       52.55       60.08      8.75 o
   8  11  10        5.01        9.41      5.38 o
   9  11  10        4.28        7.36      8.96 o
  10  11  10       17.46        2.40     17.60 o
  11  11  10       23.21       25.60     20.80 o
   0  12  10        5.40        0.00      7.23 o
   1  12  10       12.34        5.39      4.65 o
   2  12  10       58.78       63.52      6.30 o
   3  12  10        5.82        0.45      4.53 o
   4  12  10        9.62        8.70      4.92 o
   5  12  10        5.32        0.55      4.00 o
   6  12  10        3.15        3.56      4.01 o
   7  12  10       19.11       20.24      5.15 o
   8  12  10        8.04       20.41      8.26 o
   9  12  10       14.29       26.32      5.87 o
  10  12  10        5.02       11.17     14.67 o
  11  12  10       22.04       22.40     24.80 o
   0  13  10       11.65        0.77      7.66 o
   1  13  10        2.90        0.00      4.34 o
   2  13  10        4.75        0.00      4.39 o
   3  13  10       52.72       67.40      6.82 o
   4  13  10       14.38       20.63      5.36 o
   5  13  10       39.72       52.74      6.33 o
   6  13  10        4.74        0.00      4.00 o
   7  13  10        5.68        0.00      4.16 o
   8  13  10        1.77       14.38      8.54 o
   9  13  10       15.38       34.17     10.23 o
  10  13  10        9.62       30.01     16.94 o
  11  13  10       26.83        0.00     25.60 o
   0  14  10        0.49        0.00      7.76 o
   1  14  10       15.75       13.51      5.47 o
   2  14  10       31.49       39.10      6.75 o
   3  14  10        2.25        0.78      5.04 o
   4  14  10       19.06       14.98      5.43 o
   5  14  10        6.54        1.79      4.90 o
   6  14  10        6.68        9.81      5.32 o
   7  14  10        0.29        0.00      5.71 o
   8  14  10        2.95        1.11      7.97 o
   9  14  10        8.04       14.85      9.57 o
  10  14  10        6.42       11.47     10.40 o
  11  14  10       18.43       21.60     26.40 o
   0  15  10       14.25        0.00      8.31 o
   1  15  10       12.73        4.10      5.45 o
   2  15  10        7.55        0.00      5.33 o
   3  15  10       13.64       11.34      5.58 o
   4  15  10        9.33       18.96      5.68 o
   5  15  10       16.95       10.49      5.75 o
   6  15  10        2.47        7.85      5.65 o
   7  15  10        5.98       15.04      7.26 o
   8  15  10        1.13       10.54     14.80 o
   9  15  10       20.93       13.58     30.40 o
  10  15  10        9.29       17.52      9.43 o
   0  16  10        1.57        0.00      6.21 o
   1  16  10        2.63        0.00      4.66 o
   2  16  10       16.84       11.11      5.78 o
   3  16  10        5.59        4.62      5.85 o
   4  16  10       22.76       27.30      6.77 o
   5  16  10        8.04        4.03      9.12 o
   6  16  10        0.38        1.39      6.03 o
   7  16  10        1.61       11.93     18.49 o
   8  16  10        4.65        6.40      6.98 o
   9  16  10        0.23       29.60     24.00 o
  10  16  10        8.11       25.60     26.40 o
   0  17  10        1.37        0.00      9.47 o
   1  17  10        0.58        1.77      5.96 o
   2  17  10        1.24        0.00      6.18 o
   3  17  10       14.70       11.50      6.59 o
   4  17  10        8.61        5.84      6.63 o
   5  17  10       22.17       23.00      7.47 o
   6  17  10        0.30        0.00      6.55 o
   7  17  10        6.73        0.00      7.96 o
   8  17  10        1.18        1.82      8.10 o
   9  17  10        2.30        7.20     17.60 o
   0  18  10       23.95       28.47     10.15 o
   1  18  10       10.70        9.07      7.72 o
   2  18  10        6.51        1.29      7.64 o
   3  18  10       14.13       54.58     24.61 o
   4  18  10        6.91       13.57      9.17 o
   5  18  10        1.59        0.00      6.55 o
   6  18  10        4.67        0.00      9.22 o
   7  18  10        0.72        0.00     20.80 o
   8  18  10        7.33        0.00     20.00 o
   0  19  10        8.31        0.00      9.25 o
   1  19  10        3.58        0.64      8.20 o
   2  19  10        1.65        5.27      8.20 o
   3  19  10        5.98        4.93      7.94 o
   4  19  10        0.15        0.00      8.03 o
   5  19  10        1.04        3.09     11.57 o
   6  19  10        4.15        0.00     13.60 o
   7  19  10        1.40        4.00     21.60 o
   0  20  10        5.55        3.37     10.47 o
   1  20  10        0.96        0.00      8.39 o
   2  20  10       11.67        6.12      8.95 o
   3  20  10        0.14        1.69     19.17 o
   4  20  10        1.09        3.17     12.73 o
   5  20  10        1.55        0.00     16.80 o
   0  21  10       20.06       17.83     12.59 o
   1  21  10        2.39       17.87      9.69 o
   2  21  10        2.34       10.48     10.55 o
   3  21  10        1.85        0.00     14.78 o
   2   0  11      245.71      186.79     11.64 o
   4   0  11       38.84       47.82      5.63 o
   6   0  11        0.53        0.00      6.66 o
   8   0  11      192.45      182.09     20.34 o
   1   1  11       65.40       71.29      4.13 o
   2   1  11        5.61        1.38      2.64 o
   3   1  11       16.21       18.71      2.82 o
   4   1  11     1134.04     1125.97     18.93 o
   5   1  11       30.31       25.55      1.98 o
   6   1  11        4.86       10.29      5.43 o
   7   1  11        0.05        1.12      8.00 o
   8   1  11      127.12      125.78     16.83 o
   1   2  11      226.61      216.58      9.05 o
   2   2  11     1009.95      986.27     17.92 o
   3   2  11       30.15       35.10      3.00 o
   4   2  11        6.96        5.33      2.25 o
   5   2  11      150.00      146.50      4.41 o
   6   2  11       52.08       56.73      6.66 o
   7   2  11        0.53        0.00      7.82 o
   8   2  11       34.45       20.53      9.49 o
   1   3  11       32.00       30.91      3.41 o
   2   3  11      153.21      162.58      5.85 o
   3   3  11      214.85      209.77      6.04 o
   4   3  11      401.44      428.85      9.08 o
   5   3  11        9.40        9.51      2.12 o
   6   3  11       26.12       30.04      2.48 o
   7   3  11       12.80        0.00      7.69 o
   8   3  11       13.55       10.54      9.65 o
   1   4  11      119.04      134.65      5.44 o
   2   4  11      412.39      438.89      9.41 o
   3   4  11       71.14       72.75      3.72 o
   4   4  11       30.92       27.08      2.76 o
   5   4  11       49.81       53.45      3.13 o
   6   4  11       14.22       10.38      3.76 o
   7   4  11      117.01      108.03     13.72 o
   8   4  11        0.58       14.80     11.31 o
   1   5  11      115.22      103.81      3.76 o
   2   5  11        3.25        0.00      2.59 o
   3   5  11        6.73        2.85      2.83 o
   4   5  11      253.98      235.47      8.44 o
   5   5  11       12.41       12.88      2.45 o
   6   5  11       12.48       17.89      4.95 o
   7   5  11      188.10      177.81     18.91 o
   8   5  11      164.62      170.04     20.50 o
   1   6  11      135.23      133.60      6.40 o
   2   6  11        6.88        3.19      2.54 o
   3   6  11       75.52       83.44      4.29 o
   4   6  11       15.20       12.24      2.84 o
   5   6  11        9.40        6.54      2.45 o
   6   6  11       49.11       55.98      6.24 o
   7   6  11      110.26      127.73     20.40 o
   8   6  11       87.27       60.07     15.81 o
   1   7  11      235.28      221.19      6.80 o
   2   7  11      197.40      214.59      6.69 o
   3   7  11       39.59       32.24      3.49 o
   4   7  11        4.73        1.68      3.03 o
   5   7  11      230.94      229.47      7.78 o
   6   7  11       36.11       43.64      4.35 o
   7   7  11      267.23      267.67     11.97 o
   8   7  11       19.48       15.92     11.52 o
   9   7  11       13.74        4.80     17.60 o
  10   7  11      131.32      103.99     29.60 o
  11   7  11       11.37       41.60     23.20 o
  12   7  11        2.91        0.00     20.80 o
   1   8  11     1199.29     1241.53     20.98 o
   2   8  11      203.34      203.63      7.52 o
   3   8  11      531.49      556.85     12.58 o
   4   8  11       70.09       75.69      4.81 o
   5   8  11        3.57        7.25      3.20 o
   6   8  11      138.95      139.40      5.77 o
   7   8  11      102.16      108.32      8.08 o
   8   8  11       51.26       29.45     15.15 o
   9   8  11       43.63       45.60     23.20 o
  10   8  11       33.81       36.80     21.60 o
  11   8  11       16.09        8.80     20.80 o
  12   8  11       41.32       67.99     28.00 o
   1   9  11      530.79      577.41     14.42 o
   2   9  11       66.26       76.02      5.95 o
   3   9  11      186.87      180.94      7.93 o
   4   9  11       27.62       35.60      4.96 o
   5   9  11      144.93      120.39      6.42 o
   6   9  11       49.77       46.17      3.99 o
   7   9  11       43.74       51.27      6.41 o
   8   9  11        1.14        0.00      6.70 o
   9   9  11       15.34       37.60     23.20 o
  10   9  11       74.53       67.99     24.80 o
  11   9  11       14.08       34.40     24.80 o
  12   9  11        1.37        0.00     23.20 o
   1  10  11       85.76       81.86      6.31 o
   2  10  11      295.79      300.39     11.12 o
   3  10  11      142.93      142.20      8.55 o
   4  10  11       25.67       26.30      4.74 o
   5  10  11       58.30       67.64      5.64 o
   6  10  11        2.58        0.80      5.44 o
   7  10  11       49.42       53.55     10.01 o
   8  10  11       24.90        9.76      5.38 o
   9  10  11        8.25        0.00     18.40 o
  10  10  11       26.76       44.80     24.00 o
  11  10  11       13.41        7.20     23.20 o
   1  11  11        4.67        2.24      4.43 o
   2  11  11       78.16       71.97      6.20 o
   3  11  11       76.77       65.91      6.64 o
   4  11  11       24.06       24.06      5.27 o
   5  11  11       18.05       23.40      4.66 o
   6  11  11       10.42        6.55      3.64 o
   7  11  11       20.04       27.31      7.92 o
   8  11  11       12.32       30.86      8.38 o
   9  11  11       26.07       39.62     14.98 o
  10  11  11       46.96       74.39     27.20 o
   1  12  11        2.77        0.70      4.77 o
   2  12  11       13.57       17.40      5.00 o
   3  12  11       12.68       15.97      5.32 o
   4  12  11        9.54       15.69      6.50 o
   5  12  11       34.86       36.64      5.89 o
   6  12  11       10.94        5.62      3.79 o
   7  12  11       10.73       18.12      6.04 o
   8  12  11        8.62        4.76      8.48 o
   9  12  11       26.05       30.67      7.16 o
   1  13  11       11.03        0.00      4.84 o
   2  13  11       32.51       21.27      5.61 o
   3  13  11        6.80        2.30      4.90 o
   4  13  11        0.73        0.00      4.70 o
   5  13  11       16.09       14.64      5.22 o
   6  13  11        0.93        1.87      5.05 o
   7  13  11       20.30       15.55      4.65 o
   8  13  11       11.00       11.68     10.63 o
   9  13  11       28.45       32.11     12.80 o
  10  13  11       16.03       12.80     22.40 o
   1  14  11       29.70       28.70      6.30 o
   2  14  11       86.44       98.44      8.35 o
   3  14  11       74.90       85.27      7.93 o
   4  14  11       10.28        5.69      5.32 o
   5  14  11        4.65        0.00      4.79 o
   6  14  11       15.19       10.68      5.63 o
   7  14  11        1.91        6.70      6.19 o
   8  14  11        1.27        4.27      9.60 o
   9  14  11       18.01       18.12      9.23 o
  10  14  11        4.99       23.20     23.20 o
   1  15  11        8.92       11.22      5.43 o
   2  15  11       21.99        9.40      5.71 o
   3  15  11        0.14        0.00      4.96 o
   4  15  11        0.35        9.60      5.53 o
   5  15  11       28.72       19.29      6.39 o
   6  15  11        1.54        6.48      5.85 o
   7  15  11       12.03        0.27      6.92 o
   8  15  11        1.09       14.88     12.80 o
   9  15  11        5.89       20.02     11.37 o
   1  16  11        3.33        0.00      5.89 o
   2  16  11       33.66       36.31      7.23 o
   3  16  11       42.72       41.99      7.39 o
   4  16  11        4.27        0.00      7.20 o
   5  16  11        8.23        3.54      6.64 o
   6  16  11       15.40       15.10      6.97 o
   7  16  11        2.85        3.53      7.37 o
   8  16  11       13.87       38.40     22.40 o
   1  17  11        0.13        1.38      6.84 o
   2  17  11        6.22        0.00      7.02 o
   3  17  11        7.69        3.30      7.49 o
   4  17  11        0.75        0.00      7.63 o
   5  17  11       17.73       20.00      7.40 o
   6  17  11        0.66        9.70      8.59 o
   7  17  11        0.52       16.44      9.86 o
   1  18  11        3.12        3.82      7.46 o
   2  18  11       10.47       22.44      8.39 o
   3  18  11        9.42       10.01      7.92 o
   4  18  11        0.99        0.00      8.09 o
   5  18  11        6.40        3.77      7.91 o
   1  19  11        0.17        2.80      7.98 o
   2  19  11        0.19        0.73      8.28 o
   3  19  11        2.03        0.00      8.90 o
   4  19  11        0.59        0.00     14.80 o
   5  19  11        1.21        6.40     23.20 o
   1  20  11        2.86        4.41     13.16 o
   2  20  11       14.51       40.09     13.88 o
   3  20  11        5.34        7.60     16.40 o
   4  20  11        1.42        8.00     28.00 o
   0   0  12        1.16        0.00      5.50 o
   2   0  12     2222.92     2317.93     57.72 o
   4   0  12      312.25      314.90     12.23 o
   6   0  12       32.55       37.60     18.40 o
   8   0  12       21.51       38.40     21.60 o
   0   1  12      963.82      939.93     36.25 o
   1   1  12       21.14       16.57      3.40 o
   2   1  12      166.61      186.29      6.76 o
   3   1  12       13.50       11.79      3.16 o
   4   1  12       35.95       31.53      2.81 o
   5   1  12       22.18       15.15      1.87 o
   6   1  12        8.19       17.93     11.34 o
   7   1  12       32.10       35.12     20.40 o
   8   1  12      318.57      380.99     38.40 o
   0   2  12      484.49      437.26     16.04 o
   1   2  12       11.47        7.98      3.23 o
   2   2  12      363.80      345.48      9.34 o
   3   2  12       28.57       31.23      3.61 o
   4   2  12       60.14       62.93      3.47 o
   5   2  12       45.81       50.54      3.20 o
   6   2  12      233.35      203.58      9.40 o
   7   2  12       14.55       19.96     20.80 o
   8   2  12       35.97       34.48     14.42 o
   0   3  12      616.93      678.03     21.10 o
   1   3  12      109.13       99.95      5.32 o
   2   3  12       26.23       18.94      3.25 o
   3   3  12       29.74       24.12      2.52 o
   4   3  12       27.88       26.98      2.83 o
   5   3  12       49.52       45.84      3.63 o
   6   3  12        7.70        1.83      4.02 o
   7   3  12       13.42        3.40     12.07 o
   8   3  12       19.53        0.00     11.84 o
   0   4  12      342.33      349.42     12.15 o
   1   4  12       37.79       34.71      4.11 o
   2   4  12     1389.96     1394.77     25.50 o
   3   4  12      162.36      158.86      5.46 o
   4   4  12       91.07       87.06      4.38 o
   5   4  12       10.26       13.64      3.18 o
   6   4  12      496.03      573.36     34.52 o
   7   4  12       13.38        3.96     11.59 o
   8   4  12        0.15        0.00     14.80 o
   0   5  12     1041.55     1050.79     26.14 o
   1   5  12      268.34      262.80      8.37 o
   2   5  12       54.73       56.58      3.14 o
   3   5  12       97.80       93.95      4.71 o
   4   5  12        1.97        2.29      2.95 o
   5   5  12        2.43        0.00      2.93 o
   6   5  12       15.06       16.01      6.12 o
   7   5  12      148.22      154.38     48.40 o
   8   5  12      120.11      128.55     19.51 o
   0   6  12       42.79       40.17      4.48 o
   1   6  12       38.72       35.88      3.58 o
   2   6  12      895.45      916.15     18.96 o
   3   6  12      151.44      150.33      6.98 o
   4   6  12       53.38       50.71      4.73 o
   5   6  12       25.15       23.97      3.81 o
   6   6  12       46.99       49.99      4.63 o
   7   6  12       68.89       72.12      5.57 o
   8   6  12       31.67       53.60     24.00 o
   0   7  12      827.53      765.71     30.94 o
   1   7  12      215.25      192.40      8.41 o
   2   7  12      105.04      112.72      6.33 o
   3   7  12      188.78      195.78      8.11 o
   4   7  12      221.73      228.47      9.48 o
   5   7  12      125.17      134.61     12.24 o
   6   7  12       14.83       18.48      4.06 o
   7   7  12       62.71       67.07      8.73 o
   8   7  12       52.12       49.29     15.49 o
   9   7  12       66.75       79.19     25.60 o
  10   7  12        3.16        1.60     21.60 o
  11   7  12        9.66       45.60     25.60 o
   0   8  12      120.72      125.78      8.66 o
   1   8  12       83.36       83.98      6.77 o
   2   8  12      546.73      595.15     16.28 o
   3   8  12      401.11      408.40     13.21 o
   4   8  12      319.16      279.74     10.72 o
   5   8  12       60.15       77.29      5.61 o
   6   8  12       40.49       55.23      5.18 o
   7   8  12       61.10       55.93      7.05 o
   8   8  12        9.30       15.49     14.98 o
   9   8  12        5.89       10.40     20.00 o
  10   8  12        5.08       12.80     22.40 o
  11   8  12       29.34       44.00     25.60 o
   0   9  12       59.33       62.08      7.66 o
   1   9  12      472.58      501.33     12.99 o
   2   9  12       91.70       90.65      7.66 o
   3   9  12      155.67      184.40      9.78 o
   4   9  12        8.00       13.55      5.48 o
   5   9  12       43.81       42.09      4.85 o
   6   9  12       22.16       25.64      3.58 o
   7   9  12       60.07       68.21      7.64 o
   8   9  12        2.76        4.32      4.66 o
   9   9  12       23.90       13.60     22.40 o
  10   9  12        1.93        0.00     22.40 o
   0  10  12       93.57       96.56      8.64 o
   1  10  12       24.14       23.81      4.51 o
   2  10  12      105.62      122.60      7.85 o
   3  10  12      149.03      149.17     10.01 o
   4  10  12       74.37       66.39      6.68 o
   5  10  12       21.43       28.22      4.84 o
   6  10  12      248.11      255.50     10.29 o
   7  10  12        3.58       13.85      7.05 o
   8  10  12        3.32        0.00      4.81 o
   9  10  12        0.23        0.00     17.60 o
   0  11  12      197.94      179.97     11.74 o
   1  11  12       18.10       14.19      4.60 o
   2  11  12       13.60        8.46      5.07 o
   3  11  12       51.73       52.91      6.44 o
   4  11  12       12.93       11.99      4.99 o
   5  11  12       25.64       22.55      5.45 o
   6  11  12        6.40       11.96      4.08 o
   7  11  12       17.11       14.85      7.25 o
   8  11  12        3.77       14.24      7.36 o
   0  12  12        8.56        7.21      6.11 o
   1  12  12       18.37       18.46      5.65 o
   2  12  12       56.24       46.77      6.44 o
   3  12  12        9.96       12.67      5.38 o
   4  12  12       39.05       40.03      6.16 o
   5  12  12        3.93        1.05      4.58 o
   6  12  12        9.94       11.58      5.05 o
   7  12  12        4.24        0.82      7.96 o
   8  12  12        9.88       20.80     10.40 o
   9  12  12        6.14       14.97     12.40 o
   0  13  12        9.69        1.04      6.19 o
   1  13  12       41.74       49.91      6.66 o
   2  13  12       12.40       10.17      5.47 o
   3  13  12        3.77        8.90      5.26 o
   4  13  12        3.95        1.44      4.95 o
   5  13  12       27.72       18.04      5.59 o
   6  13  12        0.91        0.00      6.07 o
   7  13  12       11.45       20.51      8.00 o
   8  13  12        3.02       11.20     10.40 o
   9  13  12        6.64       10.40      8.00 o
   0  14  12       26.12        1.03      6.70 o
   1  14  12        1.98        1.36      5.51 o
   2  14  12        5.68        0.00      5.24 o
   3  14  12       44.63       62.39      7.33 o
   4  14  12       36.00       36.98      6.75 o
   5  14  12        3.61        0.00      5.83 o
   6  14  12        7.23        0.95      7.75 o
   7  14  12        7.39        2.65      6.78 o
   8  14  12        7.26       29.60     13.60 o
   9  14  12        9.65       31.20     11.20 o
   0  15  12       11.72       15.89     10.14 o
   1  15  12       13.12        4.27      6.41 o
   2  15  12        5.01        0.00      6.91 o
   3  15  12       19.77        6.74      7.41 o
   4  15  12        5.20        0.00      6.10 o
   5  15  12       17.08       15.01      6.98 o
   6  15  12        1.64        0.00      8.88 o
   7  15  12        2.72        2.06      7.39 o
   0  16  12        6.37        3.46     12.07 o
   1  16  12        1.86        0.00      7.58 o
   2  16  12        0.37        0.00      8.11 o
   3  16  12       15.13        1.27      7.18 o
   4  16  12       15.93       17.69      7.39 o
   5  16  12        1.74        0.00      6.90 o
   6  16  12        2.87        3.26      8.57 o
   7  16  12        5.54        9.60     10.40 o
   0  17  12        9.78        2.26     12.97 o
   1  17  12        5.57        0.00      8.47 o
   2  17  12        6.34        3.92     11.32 o
   3  17  12        5.48        1.03      8.62 o
   4  17  12        1.43        0.00      8.55 o
   5  17  12        6.20        2.90      7.79 o
   0  18  12        1.34        0.00     13.28 o
   1  18  12        0.07        0.00      9.07 o
   2  18  12        2.87        7.70     10.85 o
   3  18  12        1.66        0.00      8.46 o
   4  18  12       11.16        0.00     23.20 o
   5  18  12        0.26       26.40     24.00 o
   0  19  12        7.61       21.82     14.98 o
   1  19  12        0.59        0.00      9.52 o
   2  19  12        2.67        0.00     11.15 o
   3  19  12        1.86        6.10     15.24 o
   4  19  12        0.24       31.20     24.00 o
   0  20  12        1.30        0.00     19.20 o
   1  20  12        0.85        5.20     14.71 o
   2   0  13       66.24       42.81      7.80 o
   4   0  13       38.93       34.22     11.08 o
   6   0  13       45.86       44.64      6.40 o
   8   0  13      272.21      271.18     39.20 o
   1   1  13       63.40       46.22      5.06 o
   2   1  13      845.59      768.08     19.07 o
   3   1  13       24.20       22.55      3.88 o
   4   1  13      204.83      236.33     11.03 o
   5   1  13       30.29       29.87      3.30 o
   6   1  13      687.26      642.12     28.23 o
   7   1  13        2.79        0.00     12.07 o
   8   1  13      341.17      320.20     29.59 o
   1   2  13       40.08       42.62      4.92 o
   2   2  13      201.34      176.69      8.65 o
   3   2  13       24.80       15.94      4.13 o
   4   2  13       15.38       15.15      3.99 o
   5   2  13       22.79       23.74      3.42 o
   6   2  13        6.42        4.07      2.89 o
   7   2  13        2.41        0.00      9.89 o
   8   2  13      103.36       84.75     23.60 o
   1   3  13       78.35       68.18      5.42 o
   2   3  13      727.98      707.46     17.87 o
   3   3  13       49.79       41.53      4.91 o
   4   3  13       50.63       66.12      5.44 o
   5   3  13        0.62        0.00      3.30 o
   6   3  13      442.70      379.52     13.82 o
   7   3  13       28.60       31.06     14.35 o
   8   3  13      130.73      125.85     40.40 o
   1   4  13       81.76       83.64      6.48 o
   2   4  13      263.57      241.81     10.40 o
   3   4  13       50.39       49.44      4.89 o
   4   4  13       13.37        5.42      3.72 o
   5   4  13        9.83        7.38      3.38 o
   6   4  13        7.84       11.96      4.48 o
   7   4  13       26.11       41.46     31.20 o
   8   4  13      173.92      148.03     42.40 o
   1   5  13       95.23       99.06      8.45 o
   2   5  13      814.25      755.46     21.36 o
   3   5  13      110.49       93.45      7.49 o
   4   5  13       25.01       14.52      4.26 o
   5   5  13       35.45       38.04      4.59 o
   6   5  13      429.16      405.27     17.87 o
   7   5  13        6.03       16.59     13.21 o
   8   5  13      228.14      198.38     37.60 o
   1   6  13      102.40       74.15      8.32 o
   2   6  13       33.27       27.28      5.78 o
   3   6  13        4.03        0.00      5.83 o
   4   6  13        1.35        0.00      4.17 o
   5   6  13      107.30       95.72      5.96 o
   6   6  13      107.75      126.03      9.65 o
   7   6  13       27.46       35.20      4.03 o
   8   6  13       16.29       46.40     17.60 o
   1   7  13       25.78       19.90      5.56 o
   2   7  13      593.32      637.34     24.95 o
   3   7  13      502.59      492.16     18.13 o
   4   7  13        2.91        0.00      4.31 o
   5   7  13       41.72       50.66      5.17 o
   6   7  13      147.96      133.60      7.60 o
   7   7  13       93.08      100.08      7.65 o
   8   7  13      154.70      165.35     24.01 o
   9   7  13        3.91        8.00     20.80 o
  10   7  13        1.79       20.80     20.80 o
   1   8  13      604.52      606.22     19.63 o
   2   8  13      178.39      198.77     11.57 o
   3   8  13       45.79       54.02      7.09 o
   4   8  13       29.88       26.94      6.12 o
   5   8  13       73.72       72.55      6.00 o
   6   8  13       39.10       40.84      5.44 o
   7   8  13       10.70       20.34      6.92 o
   8   8  13       14.70       38.40     21.60 o
   9   8  13        4.46       67.19     25.60 o
   1   9  13       45.49       49.41      6.77 o
   2   9  13      542.78      559.15     21.80 o
   3   9  13      474.08      462.45     17.91 o
   4   9  13       70.08       67.77      7.50 o
   5   9  13        0.50        0.00      5.18 o
   6   9  13       72.22       78.16      6.98 o
   7   9  13        5.34        9.38      6.61 o
   8   9  13       36.46       40.80     23.20 o
   1  10  13       29.49       36.45      6.68 o
   2  10  13       21.30       14.60      6.62 o
   3  10  13        7.27       13.85      6.54 o
   4  10  13       53.49       59.06      9.50 o
   5  10  13        0.37        1.28      5.09 o
   6  10  13       12.88       12.94      4.50 o
   7  10  13        7.95        8.00      7.84 o
   8  10  13        0.05        2.49      5.00 o
   1  11  13       30.55       26.90      6.98 o
   2  11  13      243.83      255.37     13.57 o
   3  11  13        6.17        0.85      5.75 o
   4  11  13        4.35        9.54      5.74 o
   5  11  13       19.27       17.56      6.32 o
   6  11  13       14.30       14.02      4.98 o
   7  11  13        5.88       10.36      9.37 o
   8  11  13        7.28        7.20      8.80 o
   1  12  13        0.28        0.00      6.06 o
   2  12  13        7.41        8.24      6.92 o
   3  12  13       72.27       79.41      8.53 o
   4  12  13       12.14        8.64      5.80 o
   5  12  13        3.36        6.29      5.52 o
   6  12  13        4.35       10.60      6.87 o
   7  12  13       14.84        7.45     13.20 o
   8  12  13        1.34        0.00      8.80 o
   1  13  13       39.15       29.10      7.48 o
   2  13  13      110.03      130.40     10.42 o
   3  13  13       44.06       53.00      7.87 o
   4  13  13        6.98       15.56      7.16 o
   5  13  13       32.96       34.90      7.15 o
   6  13  13       17.78        4.30     12.94 o
   7  13  13        0.52        5.60     12.00 o
   8  13  13        3.04        4.00     10.40 o
   9  13  13        6.01       13.60      7.20 o
   1  14  13       18.74        9.30     10.59 o
   2  14  13        3.08        0.00      7.01 o
   3  14  13       35.58       59.77      8.93 o
   4  14  13        5.81        4.62      6.57 o
   5  14  13        6.04        0.00      6.05 o
   6  14  13        0.67        0.00      7.13 o
   7  14  13        1.88        1.73      6.27 o
   1  15  13        8.38        0.81      8.14 o
   2  15  13       56.22       56.66     10.72 o
   3  15  13       32.22       37.47      8.53 o
   4  15  13        1.67        0.00      7.54 o
   5  15  13        9.43        5.74      7.19 o
   6  15  13        4.45       13.32      8.73 o
   7  15  13        0.81        0.00      8.00 o
   1  16  13        3.55        9.66     13.86 o
   2  16  13        1.35        0.00      8.70 o
   3  16  13        8.94        9.70      8.88 o
   4  16  13        1.42        0.00      8.04 o
   5  16  13        6.08        8.90      8.08 o
   6  16  13        1.04        0.00     20.80 o
   1  17  13        1.87        0.00      8.93 o
   2  17  13       17.30       17.83     10.30 o
   3  17  13        5.70        0.00      9.18 o
   4  17  13        0.70       14.99     16.94 o
   5  17  13        0.35        0.00     23.20 o
   1  18  13        0.35        0.00     11.89 o
   2  18  13        1.91        0.00     11.06 o
   3  18  13        3.85        8.69     16.11 o
   4  18  13        4.38       20.00     24.00 o
   1  19  13        1.39        0.00     14.11 o
   2  19  13        7.79        0.00     23.20 o
   0   0  14     3141.94     2901.35    219.18 o
   2   0  14        8.37       16.67      8.41 o
   4   0  14       23.28       13.76      7.08 o
   6   0  14      161.68      144.79     31.20 o
   8   0  14       44.70        0.00     19.20 o
   0   1  14     1768.43     1793.28     58.59 o
   1   1  14        3.58        7.75      4.76 o
   2   1  14      329.08      325.48     15.93 o
   3   1  14        5.92        1.59      4.72 o
   4   1  14      793.42      743.97     20.73 o
   5   1  14       44.12       44.49      4.07 o
   6   1  14       98.59       95.59     11.66 o
   7   1  14        3.51        0.00     11.59 o
   8   1  14       21.73       14.17     25.60 o
   0   2  14     1722.90     1672.73     55.18 o
   1   2  14       23.26       19.07      5.39 o
   2   2  14      263.06      252.68     12.66 o
   3   2  14       19.85        4.13      5.33 o
   4   2  14       82.42       78.12      6.24 o
   5   2  14        3.90        5.02      3.09 o
   6   2  14       82.96       79.82      7.71 o
   7   2  14        0.47        0.00     18.40 o
   8   2  14       12.47        7.05     14.67 o
   0   3  14     2555.45     2597.80     96.98 o
   1   3  14        3.01        0.00      4.96 o
   2   3  14      346.10      351.82     16.59 o
   3   3  14       17.64       10.96      5.89 o
   4   3  14      275.57      232.45     11.32 o
   5   3  14       20.20       15.61      4.05 o
   6   3  14       10.77       11.47      4.67 o
   7   3  14       22.89       15.65     12.97 o
   8   3  14       50.53       24.80     20.80 o
   0   4  14     2562.03     2624.95    129.71 o
   1   4  14      158.97      184.85      9.83 o
   2   4  14      145.07      129.35     11.84 o
   3   4  14       14.21       11.92      5.80 o
   4   4  14       35.76       36.45      5.43 o
   5   4  14        4.83        0.00      3.45 o
   6   4  14       13.19       20.88      5.03 o
   7   4  14       40.12       18.53     13.43 o
   8   4  14        1.25       10.40     20.80 o
   0   5  14      540.83      547.35     22.38 o
   1   5  14       18.32       23.34      6.07 o
   2   5  14      222.92      203.63     11.75 o
   3   5  14       14.28        0.00      5.48 o
   4   5  14      335.19      311.38     12.70 o
   5   5  14        9.63        8.63      4.05 o
   6   5  14       22.95       23.51      9.47 o
   7   5  14       79.88       67.99     19.20 o
   8   5  14       35.48       26.40     24.80 o
   0   6  14      442.16      382.13     18.15 o
   1   6  14       25.33       11.55      5.92 o
   2   6  14        3.78        0.00      5.77 o
   3   6  14        7.01        4.24      5.69 o
   4   6  14        3.52        5.48      5.21 o
   5   6  14        9.08       11.04      4.12 o
   6   6  14       63.76       50.57      7.56 o
   7   6  14       13.62       16.64      9.46 o
   0   7  14      332.59      343.10     27.43 o
   1   7  14      101.10       93.12      9.01 o
   2   7  14       98.42      121.64      9.55 o
   3   7  14       43.81       45.94      7.19 o
   4   7  14      401.05      404.58     16.23 o
   5   7  14       56.01       58.19      5.60 o
   6   7  14       25.40       30.39      8.00 o
   7   7  14       65.79       54.27      6.22 o
   8   7  14       19.11       40.80     24.80 o
   0   8  14      160.03      145.80     14.53 o
   1   8  14      151.67      140.11     14.41 o
   2   8  14        5.26        5.86      6.17 o
   3   8  14       40.29       32.93      6.77 o
   4   8  14        2.88        7.44      5.46 o
   5   8  14        0.78        0.00      4.73 o
   6   8  14       60.85       58.56      5.25 o
   7   8  14       58.93       57.63      9.29 o
   0   9  14      248.65      208.55     17.34 o
   1   9  14       30.13       23.72      6.66 o
   2   9  14        3.77        7.34     10.54 o
   3   9  14       22.03       31.05      6.77 o
   4   9  14       96.65       95.26      8.55 o
   5   9  14        1.97        2.70      5.77 o
   6   9  14       12.22       14.61      5.07 o
   7   9  14       17.73        0.00      7.47 o
   0  10  14       98.38       85.72     14.17 o
   1  10  14       33.46       31.11      7.09 o
   2  10  14       58.36       65.65      8.07 o
   3  10  14        1.83        8.14      6.89 o
   4  10  14       29.83       20.20      7.66 o
   5  10  14        4.82        6.52      7.39 o
   6  10  14        0.52        0.00      4.19 o
   7  10  14        6.18       10.31     15.60 o
   8  10  14        1.95        5.08      5.20 o
   0  11  14       68.80       60.57     11.35 o
   1  11  14        4.90        0.71      6.17 o
   2  11  14       28.99       31.07      7.11 o
   3  11  14        0.16        0.00      5.85 o
   4  11  14        0.78       21.16      6.54 o
   5  11  14       31.73       24.07      7.04 o
   6  11  14        0.39        0.00      7.69 o
   7  11  14       11.22        3.92     24.00 o
   8  11  14       22.20       21.60      8.80 o
   0  12  14       16.56       15.99      9.45 o
   1  12  14        1.08        5.18      6.42 o
   2  12  14        5.35       14.76      6.61 o
   3  12  14       34.99       41.24      8.05 o
   4  12  14       15.53       20.04      6.87 o
   5  12  14       11.07       11.18      6.14 o
   6  12  14        1.17        0.00      6.80 o
   7  12  14        9.00        4.80     12.00 o
   8  12  14        4.74       11.20      9.60 o
   0  13  14       84.73       65.94     17.60 o
   1  13  14        5.95       10.24      7.37 o
   2  13  14        0.23        0.07      7.19 o
   3  13  14       22.59       36.08      8.34 o
   4  13  14       26.25       11.26      8.01 o
   5  13  14       15.43       13.99      6.81 o
   6  13  14        7.01       15.40      7.95 o
   7  13  14       14.02        8.80     12.80 o
   0  14  14        0.48        0.68     12.72 o
   1  14  14       30.05       14.29      9.37 o
   2  14  14       11.12        2.58      8.37 o
   3  14  14        2.88        0.00      6.96 o
   4  14  14        0.67        0.46      8.44 o
   5  14  14        6.93       13.42      8.38 o
   6  14  14        3.28       19.74     10.31 o
   0  15  14       15.30       26.24     14.42 o
   1  15  14       22.57       23.46     12.35 o
   2  15  14        1.86        2.95      9.01 o
   3  15  14        4.65        4.02      8.68 o
   4  15  14        0.26        8.21      8.32 o
   5  15  14        1.34       10.40     23.20 o
   6  15  14        0.01        6.40     25.60 o
   0  16  14        6.00        5.84     12.68 o
   1  16  14        4.94       11.29      9.61 o
   2  16  14        4.94        5.81      9.35 o
   3  16  14        1.91        1.87     11.01 o
   4  16  14        0.10        0.00     14.67 o
   5  16  14        2.13        0.00     21.60 o
   0  17  14        4.59        0.00     13.54 o
   1  17  14        0.90       14.28     17.13 o
   2  17  14        1.27       12.65     11.94 o
   3  17  14        0.38        0.00     15.94 o
   4  17  14        1.76        0.00     23.20 o
   0  18  14        0.25        0.00     16.80 o
   1  18  14        0.03        0.00     20.00 o
   2   0  15        4.20       12.59     10.70 o
   4   0  15       12.39        2.56      7.94 o
   6   0  15      497.64      510.35     53.60 o
   1   1  15       24.22       21.12      8.16 o
   2   1  15      652.49      651.96     26.85 o
   3   1  15       28.20       13.51      6.20 o
   4   1  15       46.14       43.09      6.91 o
   5   1  15        4.43        0.00      3.06 o
   6   1  15        1.60        0.00      8.89 o
   7   1  15        5.18       13.60     14.14 o
   1   2  15       61.11       53.34      9.47 o
   2   2  15       10.77        0.00      6.20 o
   3   2  15        6.98        0.00      5.95 o
   4   2  15       16.59       12.42      5.60 o
   5   2  15       10.85       10.02      3.48 o
   6   2  15      347.28      320.04     17.32 o
   7   2  15        4.39        6.40     14.14 o
   1   3  15       61.62       57.98      8.74 o
   2   3  15      636.16      669.83     31.23 o
   3   3  15        4.32        0.00      5.27 o
   4   3  15       11.25        5.05      5.73 o
   5   3  15        8.43        7.90      5.51 o
   6   3  15       38.57       34.08     11.20 o
   7   3  15       30.11       11.45     14.58 o
   1   4  15      137.43      125.63     10.84 o
   2   4  15       19.16        0.00      7.06 o
   3   4  15        7.03        1.92      7.71 o
   4   4  15        5.04        0.00      5.33 o
   5   4  15       15.15       16.14      4.77 o
   6   4  15      351.38      349.10     19.97 o
   7   4  15        8.33        0.00     13.54 o
   1   5  15       39.60       35.98      8.30 o
   2   5  15      271.29      280.44     15.31 o
   3   5  15       14.39       25.29      7.89 o
[truncated: 19,311 more chars]
